# Supplementary material for: (Benzonitrile-κN)chlorido[hydrido­tris(pyrazol-1-yl-κN 2)borato](triphenyl­phosphine-κP)ruthenium(II) ethanol solvate
Source: Acta Crystallogr Sect E Struct Rep Online. 2009 Mar 25;65(Pt 4):m438. doi: 10.1107/S1600536809010265 (PMC2968787; doi:10.1107/S1600536809010265)
Supplement: Supplementary file 1 [file e-65-0m438-sup1.cif]

##############################################################################
###                                                                        ###
###        Electronic paper (Acta Crystallographica Section E)             ###
###                                                                        ###
##############################################################################
#                                                                            #
# This CIF contains the data in a paper accepted for publication in Acta     #
# Crystallographica Section E. It conforms to the requirements of Notes      #
# for Authors for Section E, and has been peer reviewed under the auspices   #
# of the IUCr Commission on Journals.                                        #
#                                                                            #
# Full details of the Crystallographic Information File format               #
# are given in the paper "The Crystallographic Information File (CIF):       #
# a New Standard Archive File for Crystallography" by S. R. Hall, F. H.      #
# Allen and I. D. Brown [Acta Cryst. (1991), A47, 655-685].                  #
#                                                                            #
# The current version of the core CIF dictionary is obtainable from          #
# ftp://ftp.iucr.org/pub/cif_core.dic. The current version number is 2.4.    #
#                                                                            #
# Software is freely available for graphical display of the structure(s) in  #
# this CIF.  For information consult the CIF home page http://www.iucr.org/  #
# cif/home.html                                                              #
#                                                                            #
# This file may be used for bona fide research purposes within the           #
# scientific community so long as proper attribution is given to the journal # 
# article from which it was obtained.                                        #
#                                                                            #
##############################################################################
                                             
data_I
_audit_creation_method     SHELXL-97
_chemical_name_systematic
;
(Benzonitrile-\k<i>N</i>)chlorido[hydridotris(pyrazol-1-yl-
\k<i>N</i>^2^)borato](triphenylphosphine-\k<i>P</i>)ruthenium(II) ethanol
solvate
;
_chemical_name_common     ?
_chemical_formula_moiety     'C36 H36 B Cl N7 O P Ru'
_chemical_formula_sum     'C36 H36 B Cl N7 O P Ru'
_chemical_formula_iupac
                          '[Ru (C9 H10 B N6) Cl (C18 H15 P) (C7 H5 N)], C2 H6 O'
_chemical_formula_weight     761.02
_chemical_melting_point     ?
_symmetry_cell_setting     triclinic
_symmetry_space_group_name_H-M     'P -1'
loop_
    _symmetry_equiv_pos_as_xyz
    'x, y, z'
    '-x, -y, -z'
_cell_length_a     8.0008(5)
_cell_length_b     11.0195(5)
_cell_length_c     19.4246(11)
_cell_angle_alpha     83.438(4)
_cell_angle_beta     88.726(4)
_cell_angle_gamma     88.920(4)
_cell_volume     1700.70(16)
_cell_formula_units_Z     2
_cell_measurement_reflns_used     0
_cell_measurement_theta_min     0
_cell_measurement_theta_max     0
_cell_measurement_temperature     200(2)
_exptl_crystal_description     prism
_exptl_crystal_colour     yellow
_exptl_crystal_size_max     0.24
_exptl_crystal_size_mid     0.08
_exptl_crystal_size_min     0.02
_exptl_crystal_density_diffrn     1.486
_exptl_crystal_density_meas     ?
_exptl_crystal_density_method     'not measured'
_exptl_crystal_F_000     780
_exptl_absorpt_coefficient_mu     0.628
_exptl_absorpt_correction_type     multi-scan
_exptl_absorpt_process_details     '(Blessing, 1995)'
_exptl_absorpt_correction_T_min     0.8639
_exptl_absorpt_correction_T_max     0.9875
_exptl_special_details
;
;
_diffrn_ambient_temperature     200(2)
_diffrn_radiation_type     MoK\a
_diffrn_radiation_wavelength     0.71073
_diffrn_radiation_source     'fine-focus sealed tube'
_diffrn_radiation_monochromator     graphite
_diffrn_measurement_device_type     'Nonius KappaCCD'
_diffrn_measurement_method     'CCD rotation images, thick slices'
_diffrn_detector_area_resol_mean     9
_diffrn_reflns_number     13842
_diffrn_reflns_av_R_equivalents     0.0797
_diffrn_reflns_av_sigmaI/netI     0.1293
_diffrn_reflns_theta_min     1.86
_diffrn_reflns_theta_max     25.03
_diffrn_reflns_theta_full     25.03
_diffrn_measured_fraction_theta_max     0.969
_diffrn_measured_fraction_theta_full     0.969
_diffrn_reflns_limit_h_min     -7
_diffrn_reflns_limit_h_max     9
_diffrn_reflns_limit_k_min     -12
_diffrn_reflns_limit_k_max     13
_diffrn_reflns_limit_l_min     -21
_diffrn_reflns_limit_l_max     23
_refine_special_details
;
Refinement of <i>F</i>^2^ against ALL reflections. The weighted <i>R</i>-factor
<i>wR</i> and goodness of fit <i>S</i> are based on <i>F</i>^2^, conventional
<i>R</i>-factors <i>R</i> are based on <i>F</i>, with <i>F</i> set to zero for
negative <i>F</i>^2^. The threshold expression of <i>F</i>^2^ >
\s(<i>F</i>^2^) is used only for calculating <i>R</i>-factors(gt) <i>etc</i>.
and is not relevant to the choice of reflections for refinement.
<i>R</i>-factors based on <i>F</i>^2^ are statistically about twice as large
as those based on <i>F</i>, and <i>R</i>- factors based on ALL data will be
even larger.
;
_reflns_number_total     5819
_reflns_number_gt     3804
_reflns_threshold_expression     I>2\s(I)
_refine_ls_structure_factor_coef     Fsqd
_refine_ls_matrix_type     full
_refine_ls_R_factor_all     0.1087
_refine_ls_R_factor_gt     0.0562
_refine_ls_wR_factor_gt     0.1071
_refine_ls_wR_factor_ref     0.1220
_refine_ls_goodness_of_fit_ref     1.044
_refine_ls_restrained_S_all     1.044
_refine_ls_number_reflns     5819
_refine_ls_number_parameters     433
_refine_ls_number_restraints     0
_refine_ls_hydrogen_treatment     constr
_refine_ls_weighting_scheme     calc
_refine_ls_weighting_details
                 'calc w=1/[\s^2^(Fo^2^)+(0.0432P)^2^] where P=(Fo^2^+2Fc^2^)/3'
_atom_sites_solution_hydrogens     geom
_atom_sites_solution_primary     direct
_atom_sites_solution_secondary     difmap
_refine_ls_shift/su_max     0.001
_refine_ls_shift/su_mean     0.000
_refine_diff_density_max     0.857
_refine_diff_density_min     -0.886
_refine_ls_extinction_method     none
_refine_ls_extinction_coef     ?
loop_
    _atom_type_symbol
    _atom_type_description
    _atom_type_scat_dispersion_real
    _atom_type_scat_dispersion_imag
    _atom_type_scat_source
    'C' 'C' 0.0033 0.0016
                         'International Tables Vol C Tables 4.2.6.8 and 6.1.1.4'
    'H' 'H' 0.0000 0.0000
                         'International Tables Vol C Tables 4.2.6.8 and 6.1.1.4'
    'N' 'N' 0.0061 0.0033
                         'International Tables Vol C Tables 4.2.6.8 and 6.1.1.4'
    'P' 'P' 0.1023 0.0942
                         'International Tables Vol C Tables 4.2.6.8 and 6.1.1.4'
    'Cl' 'Cl' 0.1484 0.1585
                         'International Tables Vol C Tables 4.2.6.8 and 6.1.1.4'
    'Ru' 'Ru' -1.2594 0.8363
                         'International Tables Vol C Tables 4.2.6.8 and 6.1.1.4'
    'O' 'O' 0.0106 0.0060
                         'International Tables Vol C Tables 4.2.6.8 and 6.1.1.4'
    'B' 'B' 0.0013 0.0007
                         'International Tables Vol C Tables 4.2.6.8 and 6.1.1.4'
_computing_data_collection     'COLLECT (Nonius, 1999)'
_computing_cell_refinement     'DENZO and SCALEPACK (Otwinowski & Minor, 1997)'
_computing_data_reduction     'DENZO and SCALEPACK (Otwinowski & Minor, 1997)'
_computing_structure_solution     'SHELXS97 (Sheldrick, 2008)'
_computing_structure_refinement     'SHELXL97 (Sheldrick, 2008)'
_computing_molecular_graphics     'ORTEP-3 for Windows (Farrugia, 1997)'
_computing_publication_material     'WinGX (Farrugia, 1999)'
loop_
    _atom_site_type_symbol
    _atom_site_label
    _atom_site_fract_x
    _atom_site_fract_y
    _atom_site_fract_z
    _atom_site_U_iso_or_equiv
    _atom_site_adp_type
    _atom_site_calc_flag
    _atom_site_refinement_flags
    _atom_site_occupancy
    _atom_site_disorder_assembly
    _atom_site_disorder_group
    B B1 0.6437(8) 1.1216(6) 0.8145(4) 0.0217(17) Uani d . 1 . .
    H H1' 0.6412 1.1988 0.8370 0.026 Uiso calc R 1 . .
    C C1 0.4057(7) 0.8541(6) 0.8752(3) 0.0250(15) Uani d . 1 . .
    H H1 0.3660 0.7746 0.8709 0.030 Uiso calc R 1 . .
    C C2 0.3573(8) 0.9230(6) 0.9274(3) 0.0307(17) Uani d . 1 . .
    H H2 0.2812 0.9014 0.9648 0.037 Uiso calc R 1 . .
    C C3 0.4430(8) 1.0291(6) 0.9132(3) 0.0292(17) Uani d . 1 . .
    H H3 0.4369 1.0963 0.9399 0.035 Uiso calc R 1 . .
    C C4 1.0191(7) 0.9563(5) 0.7700(3) 0.0235(15) Uani d . 1 . .
    H H4 1.0754 0.8911 0.7507 0.028 Uiso calc R 1 . .
    C C5 1.0975(8) 1.0535(5) 0.7936(3) 0.0295(17) Uani d . 1 . .
    H H5 1.2141 1.0685 0.7933 0.035 Uiso calc R 1 . .
    C C6 0.9697(8) 1.1240(6) 0.8178(3) 0.0298(17) Uani d . 1 . .
    H H6 0.9830 1.1977 0.8379 0.036 Uiso calc R 1 . .
    C C7 0.4995(7) 1.0900(5) 0.6428(3) 0.0218(15) Uani d . 1 . .
    H H7 0.4781 1.0420 0.6064 0.026 Uiso calc R 1 . .
    C C8 0.4638(7) 1.2139(6) 0.6407(3) 0.0305(17) Uani d . 1 . .
    H H8 0.4164 1.2661 0.6037 0.037 Uiso calc R 1 . .
    C C9 0.5113(7) 1.2444(5) 0.7030(3) 0.0232(15) Uani d . 1 . .
    H H9 0.5017 1.3234 0.7179 0.028 Uiso calc R 1 . .
    C C10 0.8767(7) 0.7020(5) 0.8753(3) 0.0194(14) Uani d . 1 . .
    C C11 0.8356(7) 0.7871(5) 0.9212(3) 0.0252(15) Uani d . 1 . .
    H H11 0.7450 0.8428 0.9110 0.030 Uiso calc R 1 . .
    C C12 0.9232(8) 0.7922(6) 0.9807(3) 0.0300(17) Uani d . 1 . .
    H H12 0.8922 0.8506 1.0112 0.036 Uiso calc R 1 . .
    C C13 1.0560(8) 0.7129(6) 0.9964(3) 0.0341(18) Uani d . 1 . .
    H H13 1.1156 0.7152 1.0380 0.041 Uiso calc R 1 . .
    C C14 1.1002(8) 0.6312(6) 0.9513(4) 0.0348(18) Uani d . 1 . .
    H H14 1.1937 0.5781 0.9610 0.042 Uiso calc R 1 . .
    C C15 1.0116(7) 0.6240(6) 0.8916(3) 0.0299(17) Uani d . 1 . .
    H H15 1.0436 0.5651 0.8615 0.036 Uiso calc R 1 . .
    C C16 0.5928(7) 0.5768(5) 0.8399(3) 0.0199(14) Uani d . 1 . .
    C C17 0.6134(8) 0.5104(5) 0.9041(3) 0.0295(16) Uani d . 1 . .
    H H17 0.7035 0.5290 0.9319 0.035 Uiso calc R 1 . .
    C C18 0.5063(8) 0.4179(6) 0.9288(4) 0.0333(17) Uani d . 1 . .
    H H18 0.5250 0.3731 0.9728 0.040 Uiso calc R 1 . .
    C C19 0.3743(8) 0.3901(5) 0.8908(4) 0.0314(17) Uani d . 1 . .
    H H19 0.3001 0.3270 0.9081 0.038 Uiso calc R 1 . .
    C C20 0.3503(7) 0.4553(5) 0.8265(4) 0.0282(17) Uani d . 1 . .
    H H20 0.2592 0.4361 0.7994 0.034 Uiso calc R 1 . .
    C C21 0.4563(7) 0.5477(5) 0.8013(3) 0.0247(15) Uani d . 1 . .
    H H21 0.4367 0.5921 0.7573 0.030 Uiso calc R 1 . .
    C C22 0.8730(7) 0.5888(5) 0.7502(3) 0.0190(14) Uani d . 1 . .
    C C23 0.8347(8) 0.4663(6) 0.7473(3) 0.0335(17) Uani d . 1 . .
    H H23 0.7423 0.4315 0.7736 0.040 Uiso calc R 1 . .
    C C24 0.9301(8) 0.3950(6) 0.7066(4) 0.0367(18) Uani d . 1 . .
    H H24 0.9018 0.3121 0.7050 0.044 Uiso calc R 1 . .
    C C25 1.0658(8) 0.4430(6) 0.6682(4) 0.0336(18) Uani d . 1 . .
    H H25 1.1293 0.3945 0.6394 0.040 Uiso calc R 1 . .
    C C26 1.1067(8) 0.5612(6) 0.6726(3) 0.0285(16) Uani d . 1 . .
    H H26 1.2012 0.5948 0.6473 0.034 Uiso calc R 1 . .
    C C27 1.0130(7) 0.6332(5) 0.7133(3) 0.0256(16) Uani d . 1 . .
    H H27 1.0454 0.7150 0.7159 0.031 Uiso calc R 1 . .
    C C28 0.8440(8) 0.8522(5) 0.6049(3) 0.0220(15) Uani d . 1 . .
    C C29 0.9322(7) 0.8466(5) 0.5402(3) 0.0228(15) Uani d . 1 . .
    C C30 1.1031(8) 0.8200(5) 0.5399(4) 0.0330(17) Uani d . 1 . .
    H H30 1.1607 0.8058 0.5824 0.040 Uiso calc R 1 . .
    C C31 1.1880(8) 0.8145(6) 0.4785(4) 0.0381(18) Uani d . 1 . .
    H H31 1.3041 0.7947 0.4783 0.046 Uiso calc R 1 . .
    C C32 1.1051(9) 0.8377(5) 0.4170(4) 0.0345(18) Uani d . 1 . .
    H H32 1.1648 0.8348 0.3743 0.041 Uiso calc R 1 . .
    C C33 0.9364(9) 0.8650(6) 0.4167(4) 0.0363(18) Uani d . 1 . .
    H H33 0.8802 0.8816 0.3740 0.044 Uiso calc R 1 . .
    C C34 0.8494(8) 0.8681(6) 0.4786(3) 0.0314(17) Uani d . 1 . .
    H H34 0.7325 0.8850 0.4787 0.038 Uiso calc R 1 . .
    C C35 0.6349(12) 0.5821(7) 0.5823(4) 0.066(3) Uani d . 1 . .
    H H35A 0.5575 0.5189 0.6037 0.079 Uiso calc R 1 . .
    H H35B 0.7123 0.6024 0.6182 0.079 Uiso calc R 1 . .
    C C36 0.7341(11) 0.5337(7) 0.5223(5) 0.077(3) Uani d . 1 . .
    H H36A 0.7981 0.4604 0.5399 0.115 Uiso calc R 1 . .
    H H36B 0.8110 0.5965 0.5016 0.115 Uiso calc R 1 . .
    H H36C 0.6566 0.5133 0.4871 0.115 Uiso calc R 1 . .
    Cl Cl1 0.40407(18) 0.80198(13) 0.69429(8) 0.0259(4) Uani d . 1 . .
    N N1 0.5147(6) 0.9129(4) 0.8316(3) 0.0187(12) Uani d . 1 . .
    N N2 0.5372(6) 1.0235(4) 0.8556(3) 0.0216(12) Uani d . 1 . .
    N N3 0.8537(6) 0.9662(4) 0.7779(2) 0.0201(12) Uani d . 1 . .
    N N4 0.8238(6) 1.0713(4) 0.8082(3) 0.0218(12) Uani d . 1 . .
    N N5 0.5673(5) 1.0477(4) 0.7025(3) 0.0185(12) Uani d . 1 . .
    N N6 0.5746(6) 1.1432(4) 0.7404(3) 0.0213(12) Uani d . 1 . .
    N N7 0.7767(6) 0.8556(4) 0.6573(3) 0.0190(12) Uani d . 1 . .
    O O2 0.5442(7) 0.6869(5) 0.5561(3) 0.0617(16) Uani d . 1 . .
    H H2' 0.4895 0.7142 0.5886 0.092 Uiso calc R 1 . .
    P P1 0.74469(19) 0.68826(14) 0.80077(9) 0.0189(4) Uani d . 1 . .
    Ru Ru1 0.65206(6) 0.87432(4) 0.74538(3) 0.01676(16) Uani d . 1 . .
loop_
    _atom_site_aniso_label
    _atom_site_aniso_U_11
    _atom_site_aniso_U_22
    _atom_site_aniso_U_33
    _atom_site_aniso_U_12
    _atom_site_aniso_U_13
    _atom_site_aniso_U_23
    B1 0.027(4) 0.015(4) 0.025(5) 0.004(3) -0.004(4) -0.008(3)
    C1 0.022(3) 0.027(4) 0.026(4) -0.002(3) 0.000(3) -0.002(3)
    C2 0.034(4) 0.039(4) 0.019(4) 0.002(3) 0.007(3) 0.000(3)
    C3 0.031(4) 0.040(4) 0.018(4) 0.014(3) 0.003(3) -0.014(3)
    C4 0.014(3) 0.025(4) 0.031(4) 0.004(3) -0.001(3) 0.002(3)
    C5 0.021(3) 0.034(4) 0.034(5) -0.004(3) -0.010(3) -0.001(3)
    C6 0.031(4) 0.031(4) 0.029(4) -0.012(3) -0.010(3) -0.004(3)
    C7 0.024(3) 0.023(4) 0.019(4) 0.001(3) -0.007(3) -0.004(3)
    C8 0.031(4) 0.032(4) 0.026(4) 0.006(3) -0.006(3) 0.007(3)
    C9 0.022(3) 0.012(3) 0.034(4) 0.000(3) 0.001(3) 0.002(3)
    C10 0.019(3) 0.019(3) 0.019(4) -0.006(3) -0.001(3) 0.003(3)
    C11 0.024(3) 0.029(4) 0.022(4) -0.001(3) -0.003(3) 0.002(3)
    C12 0.032(4) 0.040(4) 0.020(4) -0.003(3) 0.000(3) -0.010(3)
    C13 0.032(4) 0.050(5) 0.019(4) -0.002(3) -0.009(3) 0.002(4)
    C14 0.026(4) 0.036(4) 0.041(5) 0.011(3) -0.012(4) 0.000(4)
    C15 0.029(4) 0.033(4) 0.027(4) 0.006(3) -0.007(3) -0.003(3)
    C16 0.023(3) 0.016(3) 0.019(4) 0.004(3) 0.006(3) 0.003(3)
    C17 0.033(4) 0.028(4) 0.027(4) -0.007(3) -0.004(3) 0.002(3)
    C18 0.040(4) 0.033(4) 0.025(4) -0.006(3) 0.003(4) 0.004(3)
    C19 0.032(4) 0.024(4) 0.036(5) -0.005(3) 0.011(4) 0.005(3)
    C20 0.021(3) 0.023(4) 0.040(5) -0.003(3) -0.001(3) -0.004(3)
    C21 0.028(3) 0.023(4) 0.023(4) 0.005(3) -0.005(3) -0.001(3)
    C22 0.022(3) 0.015(3) 0.021(4) 0.003(3) -0.003(3) -0.005(3)
    C23 0.034(4) 0.041(4) 0.026(4) 0.000(3) 0.005(3) -0.009(4)
    C24 0.040(4) 0.028(4) 0.043(5) -0.004(3) 0.005(4) -0.007(4)
    C25 0.044(4) 0.030(4) 0.028(5) 0.008(3) 0.002(4) -0.012(3)
    C26 0.026(3) 0.031(4) 0.028(4) -0.002(3) 0.012(3) -0.002(3)
    C27 0.023(3) 0.023(4) 0.032(4) -0.002(3) 0.000(3) -0.006(3)
    C28 0.025(3) 0.024(4) 0.018(4) -0.002(3) -0.005(3) -0.004(3)
    C29 0.026(3) 0.019(3) 0.023(4) -0.002(3) 0.003(3) 0.001(3)
    C30 0.037(4) 0.029(4) 0.032(5) 0.004(3) 0.003(4) 0.001(3)
    C31 0.029(4) 0.045(5) 0.039(5) 0.009(3) 0.007(4) -0.002(4)
    C32 0.046(4) 0.033(4) 0.026(5) -0.013(3) 0.011(4) -0.011(3)
    C33 0.046(4) 0.047(5) 0.018(4) -0.020(4) -0.004(4) -0.005(4)
    C34 0.024(3) 0.046(4) 0.023(4) -0.005(3) -0.002(3) 0.001(4)
    C35 0.105(8) 0.028(5) 0.065(7) -0.005(5) -0.042(6) 0.002(5)
    C36 0.087(7) 0.049(6) 0.100(9) 0.022(5) -0.035(7) -0.028(6)
    Cl1 0.0209(8) 0.0269(9) 0.0301(11) -0.0032(7) -0.0085(8) -0.0020(8)
    N1 0.016(3) 0.019(3) 0.020(3) 0.002(2) -0.006(2) 0.002(2)
    N2 0.024(3) 0.024(3) 0.018(3) 0.001(2) -0.001(3) -0.005(2)
    N3 0.022(3) 0.022(3) 0.016(3) -0.001(2) -0.001(2) 0.001(2)
    N4 0.023(3) 0.019(3) 0.024(3) 0.000(2) -0.003(3) -0.009(2)
    N5 0.016(3) 0.017(3) 0.023(3) 0.002(2) -0.004(2) -0.005(2)
    N6 0.027(3) 0.016(3) 0.020(3) 0.000(2) 0.000(3) -0.002(2)
    N7 0.019(3) 0.017(3) 0.020(3) -0.002(2) -0.006(3) 0.001(3)
    O2 0.066(4) 0.073(4) 0.046(4) 0.007(3) -0.011(3) -0.009(3)
    P1 0.0193(8) 0.0204(9) 0.0169(10) 0.0008(7) -0.0017(8) -0.0011(8)
    Ru1 0.0162(2) 0.0176(3) 0.0165(3) 0.00072(19) -0.0021(2) -0.0017(2)
_geom_special_details
;
All e.s.d.'s (except the e.s.d. in the dihedral angle between two l.s. planes)
are estimated using the full covariance matrix. The cell e.s.d.'s are taken
into account individually in the estimation of e.s.d.'s in distances, angles
and torsion angles; correlations between e.s.d.'s in cell parameters are only
used when they are defined by crystal symmetry. An approximate (isotropic)
treatment of cell e.s.d.'s is used for estimating e.s.d.'s involving l.s.
planes.
;
loop_
    _geom_bond_atom_site_label_1
    _geom_bond_atom_site_label_2
    _geom_bond_site_symmetry_2
    _geom_bond_distance
    _geom_bond_publ_flag
    B1 N2 . 1.530(9) ?
    B1 N4 . 1.541(8) ?
    B1 N6 . 1.545(8) ?
    B1 H1' . 1.0000 ?
    C1 N1 . 1.326(8) ?
    C1 C2 . 1.380(8) ?
    C1 H1 . 0.9500 ?
    C2 C3 . 1.365(9) ?
    C2 H2 . 0.9500 ?
    C3 N2 . 1.341(7) ?
    C3 H3 . 0.9500 ?
    C4 N3 . 1.332(7) ?
    C4 C5 . 1.378(8) ?
    C4 H4 . 0.9500 ?
    C5 C6 . 1.379(8) ?
    C5 H5 . 0.9500 ?
    C6 N4 . 1.339(7) ?
    C6 H6 . 0.9500 ?
    C7 N5 . 1.323(7) ?
    C7 C8 . 1.385(8) ?
    C7 H7 . 0.9500 ?
    C8 C9 . 1.356(8) ?
    C8 H8 . 0.9500 ?
    C9 N6 . 1.355(7) ?
    C9 H9 . 0.9500 ?
    C10 C15 . 1.386(7) ?
    C10 C11 . 1.396(8) ?
    C10 P1 . 1.833(6) ?
    C11 C12 . 1.372(8) ?
    C11 H11 . 0.9500 ?
    C12 C13 . 1.380(8) ?
    C12 H12 . 0.9500 ?
    C13 C14 . 1.364(8) ?
    C13 H13 . 0.9500 ?
    C14 C15 . 1.383(8) ?
    C14 H14 . 0.9500 ?
    C15 H15 . 0.9500 ?
    C16 C17 . 1.383(8) ?
    C16 C21 . 1.400(7) ?
    C16 P1 . 1.834(6) ?
    C17 C18 . 1.381(8) ?
    C17 H17 . 0.9500 ?
    C18 C19 . 1.362(8) ?
    C18 H18 . 0.9500 ?
    C19 C20 . 1.383(8) ?
    C19 H19 . 0.9500 ?
    C20 C21 . 1.377(8) ?
    C20 H20 . 0.9500 ?
    C21 H21 . 0.9500 ?
    C22 C27 . 1.383(8) ?
    C22 C23 . 1.397(8) ?
    C22 P1 . 1.838(6) ?
    C23 C24 . 1.384(8) ?
    C23 H23 . 0.9500 ?
    C24 C25 . 1.382(9) ?
    C24 H24 . 0.9500 ?
    C25 C26 . 1.361(8) ?
    C25 H25 . 0.9500 ?
    C26 C27 . 1.382(8) ?
    C26 H26 . 0.9500 ?
    C27 H27 . 0.9500 ?
    C28 N7 . 1.144(7) ?
    C28 C29 . 1.436(9) ?
    C29 C34 . 1.375(8) ?
    C29 C30 . 1.393(8) ?
    C30 C31 . 1.366(9) ?
    C30 H30 . 0.9500 ?
    C31 C32 . 1.375(8) ?
    C31 H31 . 0.9500 ?
    C32 C33 . 1.377(9) ?
    C32 H32 . 0.9500 ?
    C33 C34 . 1.380(9) ?
    C33 H33 . 0.9500 ?
    C34 H34 . 0.9500 ?
    C35 O2 . 1.403(8) ?
    C35 C36 . 1.535(11) ?
    C35 H35A . 0.9900 ?
    C35 H35B . 0.9900 ?
    C36 H36A . 0.9800 ?
    C36 H36B . 0.9800 ?
    C36 H36C . 0.9800 ?
    Cl1 Ru1 . 2.4259(14) ?
    N1 N2 . 1.371(6) ?
    N1 Ru1 . 2.063(5) ?
    N3 N4 . 1.373(6) ?
    N3 Ru1 . 2.069(4) ?
    N5 N6 . 1.354(6) ?
    N5 Ru1 . 2.102(5) ?
    N7 Ru1 . 1.991(5) ?
    O2 H2' . 0.8400 ?
    P1 Ru1 . 2.3205(16) ?
loop_
    _geom_angle_atom_site_label_1
    _geom_angle_atom_site_label_2
    _geom_angle_atom_site_label_3
    _geom_angle_site_symmetry_1
    _geom_angle_site_symmetry_3
    _geom_angle
    _geom_angle_publ_flag
    N2 B1 N4 . . 108.7(5) ?
    N2 B1 N6 . . 107.5(5) ?
    N4 B1 N6 . . 107.0(5) ?
    N2 B1 H1' . . 111.1 ?
    N4 B1 H1' . . 111.1 ?
    N6 B1 H1' . . 111.1 ?
    N1 C1 C2 . . 111.4(6) ?
    N1 C1 H1 . . 124.3 ?
    C2 C1 H1 . . 124.3 ?
    C3 C2 C1 . . 104.6(6) ?
    C3 C2 H2 . . 127.7 ?
    C1 C2 H2 . . 127.7 ?
    N2 C3 C2 . . 109.1(6) ?
    N2 C3 H3 . . 125.5 ?
    C2 C3 H3 . . 125.5 ?
    N3 C4 C5 . . 110.9(5) ?
    N3 C4 H4 . . 124.5 ?
    C5 C4 H4 . . 124.5 ?
    C6 C5 C4 . . 104.9(5) ?
    C6 C5 H5 . . 127.6 ?
    C4 C5 H5 . . 127.6 ?
    N4 C6 C5 . . 108.8(5) ?
    N4 C6 H6 . . 125.6 ?
    C5 C6 H6 . . 125.6 ?
    N5 C7 C8 . . 110.7(5) ?
    N5 C7 H7 . . 124.7 ?
    C8 C7 H7 . . 124.7 ?
    C9 C8 C7 . . 105.0(6) ?
    C9 C8 H8 . . 127.5 ?
    C7 C8 H8 . . 127.5 ?
    N6 C9 C8 . . 108.6(5) ?
    N6 C9 H9 . . 125.7 ?
    C8 C9 H9 . . 125.7 ?
    C15 C10 C11 . . 117.4(5) ?
    C15 C10 P1 . . 122.4(5) ?
    C11 C10 P1 . . 120.1(4) ?
    C12 C11 C10 . . 121.4(5) ?
    C12 C11 H11 . . 119.3 ?
    C10 C11 H11 . . 119.3 ?
    C11 C12 C13 . . 120.4(6) ?
    C11 C12 H12 . . 119.8 ?
    C13 C12 H12 . . 119.8 ?
    C14 C13 C12 . . 118.8(6) ?
    C14 C13 H13 . . 120.6 ?
    C12 C13 H13 . . 120.6 ?
    C13 C14 C15 . . 121.4(6) ?
    C13 C14 H14 . . 119.3 ?
    C15 C14 H14 . . 119.3 ?
    C14 C15 C10 . . 120.6(6) ?
    C14 C15 H15 . . 119.7 ?
    C10 C15 H15 . . 119.7 ?
    C17 C16 C21 . . 117.1(6) ?
    C17 C16 P1 . . 123.2(5) ?
    C21 C16 P1 . . 119.5(5) ?
    C18 C17 C16 . . 121.8(6) ?
    C18 C17 H17 . . 119.1 ?
    C16 C17 H17 . . 119.1 ?
    C19 C18 C17 . . 120.7(7) ?
    C19 C18 H18 . . 119.7 ?
    C17 C18 H18 . . 119.7 ?
    C18 C19 C20 . . 118.8(6) ?
    C18 C19 H19 . . 120.6 ?
    C20 C19 H19 . . 120.6 ?
    C21 C20 C19 . . 121.0(6) ?
    C21 C20 H20 . . 119.5 ?
    C19 C20 H20 . . 119.5 ?
    C20 C21 C16 . . 120.7(6) ?
    C20 C21 H21 . . 119.7 ?
    C16 C21 H21 . . 119.7 ?
    C27 C22 C23 . . 117.2(6) ?
    C27 C22 P1 . . 120.7(4) ?
    C23 C22 P1 . . 122.1(5) ?
    C24 C23 C22 . . 120.7(7) ?
    C24 C23 H23 . . 119.7 ?
    C22 C23 H23 . . 119.7 ?
    C23 C24 C25 . . 120.9(6) ?
    C23 C24 H24 . . 119.6 ?
    C25 C24 H24 . . 119.6 ?
    C26 C25 C24 . . 118.6(6) ?
    C26 C25 H25 . . 120.7 ?
    C24 C25 H25 . . 120.7 ?
    C25 C26 C27 . . 121.1(6) ?
    C25 C26 H26 . . 119.5 ?
    C27 C26 H26 . . 119.5 ?
    C26 C27 C22 . . 121.5(6) ?
    C26 C27 H27 . . 119.3 ?
    C22 C27 H27 . . 119.3 ?
    N7 C28 C29 . . 178.6(7) ?
    C34 C29 C30 . . 119.9(6) ?
    C34 C29 C28 . . 120.5(5) ?
    C30 C29 C28 . . 119.6(6) ?
    C31 C30 C29 . . 120.0(7) ?
    C31 C30 H30 . . 120.0 ?
    C29 C30 H30 . . 120.0 ?
    C30 C31 C32 . . 119.9(6) ?
    C30 C31 H31 . . 120.1 ?
    C32 C31 H31 . . 120.1 ?
    C31 C32 C33 . . 120.6(7) ?
    C31 C32 H32 . . 119.7 ?
    C33 C32 H32 . . 119.7 ?
    C32 C33 C34 . . 119.8(6) ?
    C32 C33 H33 . . 120.1 ?
    C34 C33 H33 . . 120.1 ?
    C29 C34 C33 . . 119.8(6) ?
    C29 C34 H34 . . 120.1 ?
    C33 C34 H34 . . 120.1 ?
    O2 C35 C36 . . 108.7(7) ?
    O2 C35 H35A . . 110.0 ?
    C36 C35 H35A . . 110.0 ?
    O2 C35 H35B . . 110.0 ?
    C36 C35 H35B . . 110.0 ?
    H35A C35 H35B . . 108.3 ?
    C35 C36 H36A . . 109.5 ?
    C35 C36 H36B . . 109.5 ?
    H36A C36 H36B . . 109.5 ?
    C35 C36 H36C . . 109.5 ?
    H36A C36 H36C . . 109.5 ?
    H36B C36 H36C . . 109.5 ?
    C1 N1 N2 . . 105.8(5) ?
    C1 N1 Ru1 . . 136.1(4) ?
    N2 N1 Ru1 . . 118.0(4) ?
    C3 N2 N1 . . 109.1(5) ?
    C3 N2 B1 . . 129.9(5) ?
    N1 N2 B1 . . 120.8(5) ?
    C4 N3 N4 . . 106.3(5) ?
    C4 N3 Ru1 . . 134.6(4) ?
    N4 N3 Ru1 . . 118.6(3) ?
    C6 N4 N3 . . 109.2(5) ?
    C6 N4 B1 . . 129.9(5) ?
    N3 N4 B1 . . 120.0(4) ?
    C7 N5 N6 . . 106.7(4) ?
    C7 N5 Ru1 . . 133.9(4) ?
    N6 N5 Ru1 . . 119.3(4) ?
    N5 N6 C9 . . 109.0(5) ?
    N5 N6 B1 . . 119.1(4) ?
    C9 N6 B1 . . 132.0(5) ?
    C28 N7 Ru1 . . 175.5(5) ?
    C35 O2 H2' . . 109.5 ?
    C10 P1 C16 . . 100.4(3) ?
    C10 P1 C22 . . 102.2(3) ?
    C16 P1 C22 . . 99.5(3) ?
    C10 P1 Ru1 . . 113.87(19) ?
    C16 P1 Ru1 . . 119.88(18) ?
    C22 P1 Ru1 . . 118.0(2) ?
    N7 Ru1 N1 . . 173.57(19) ?
    N7 Ru1 N3 . . 89.01(19) ?
    N1 Ru1 N3 . . 90.33(18) ?
    N7 Ru1 N5 . . 89.35(19) ?
    N1 Ru1 N5 . . 84.21(19) ?
    N3 Ru1 N5 . . 85.23(17) ?
    N7 Ru1 P1 . . 94.34(14) ?
    N1 Ru1 P1 . . 92.08(13) ?
    N3 Ru1 P1 . . 92.67(13) ?
    N5 Ru1 P1 . . 175.72(15) ?
    N7 Ru1 Cl1 . . 88.69(13) ?
    N1 Ru1 Cl1 . . 90.79(13) ?
    N3 Ru1 Cl1 . . 169.39(13) ?
    N5 Ru1 Cl1 . . 84.39(13) ?
    P1 Ru1 Cl1 . . 97.83(5) ?
data_global
_journal_date_recd_electronic     2009-03-13
_journal_date_accepted     2009-03-19
_journal_name_full     'Acta Crystallographica, Section E'
_journal_year     2009
_journal_volume     65
_journal_issue      4
_journal_page_first     m438
_journal_page_last     m438
_journal_paper_category     QM
_journal_coeditor_code     NC2139
_publ_contact_author_name     'Yih-Hsing Lo'
_publ_contact_author_address
; Department of Natural Science
  Taipei Municipal University of Education
  Taipei 10048
  Taiwan
;
_publ_contact_author_email     yhlo@mail.tmue.edu.tw
_publ_contact_author_fax     '886 2 2586 1939'
_publ_contact_author_phone     '886 2 2592 5252'
_publ_section_title
;\
(Benzonitrile-\k<i>N</i>)chlorido[hydridotris(pyrazol-1-yl-\
\k<i>N</i>^2^)borato]\
(triphenylphosphine-\k<i>P</i>)ruthenium(II) ethanol solvate
;
loop_
    _publ_author_name
    _publ_author_footnote
    _publ_author_address
    'Hung-Chun Tong' .
; Department of Chemical Engineering
  Tatung University
  Taipei 104
  Taiwan
;
    'Yu-Chen Hung' .
; Department of Chemical Engineering
  Tatung University
  Taipei 104
  Taiwan
;
    'Po-Yo Wang' .
; Department of Natural Science
  Taipei Municipal University of Education
  Taipei 10048
  Taiwan
;
    'Chia-Her Lin' .
; Department of Chemistry
  Chung-Yuan Christian University
  Chung-Li 320
  Taiwan
;
    'Yih-Hsing Lo' .
; Department of Natural Science
  Taipei Municipal University of Education
  Taipei 10048
  Taiwan
;
