# Supplementary material for: (Benzonitrile-κN)chlorido[hydrido­tris(pyrazol-1-yl-κN 2)borato](triphenyl­phosphine-κP)ruthenium(II) ethanol solvate
Source: Acta Crystallogr Sect E Struct Rep Online. 2009 Mar 25;65(Pt 4):m438. doi: 10.1107/S1600536809010265 (PMC2968787; doi:10.1107/S1600536809010265)
Supplement: Supplementary file 2 [file e-65-0m438-Isup2.hkl]

#
# h,k,l, Fc-squared, Fo-squared, sigma(Fo-squared) and status flag
#
data_I
_shelx_title ' a9273_0m in P-1'
_shelx_refln_list_code          4
_shelx_F_calc_maximum      199.03
_exptl_crystal_F_000       780.00
_reflns_d_resolution_high  0.8400
 
loop_
 _symmetry_equiv_pos_as_xyz
 'x, y, z'
 '-x, -y, -z'
 
_cell_length_a     8.0008
_cell_length_b    11.0195
_cell_length_c    19.4246
_cell_angle_alpha  83.438
_cell_angle_beta   88.726
_cell_angle_gamma  88.920
 
_shelx_F_squared_multiplier     1.000
 
loop_
 _refln_index_h
 _refln_index_k
 _refln_index_l
 _refln_F_squared_calc
 _refln_F_squared_meas
 _refln_F_squared_sigma
 _refln_observed_status
   1   0   0     3501.19     3619.02     49.77 o
   2   0   0     7566.12     7667.65    157.16 o
   3   0   0       13.62      -10.58     30.40 o
   4   0   0     4772.64     5117.44    123.77 o
   5   0   0        3.05      -25.32     44.31 o
   6   0   0      288.69      323.58     97.29 o
   7   0   0      787.54      865.69     96.19 o
   8   0   0      495.22      554.50     88.73 o
   9   0   0       85.58      176.45     78.48 o
  -9   1   0     1818.03     2030.86    182.56 o
  -8   1   0     1337.54     1271.44    112.64 o
  -7   1   0      131.81       89.55     71.39 o
  -6   1   0      907.99      904.30     92.74 o
  -5   1   0      496.88      475.53     59.78 o
  -4   1   0       24.27       36.10     32.15 o
  -3   1   0     1220.18     1371.26     49.66 o
  -2   1   0       30.45        7.57     29.45 o
  -1   1   0      657.40      592.00     25.06 o
   0   1   0     7257.05     7694.45    105.81 o
   1   1   0    13573.51    13417.90    154.04 o
   2   1   0      991.25     1007.75     55.84 o
   3   1   0     1452.34     1525.15     70.49 o
   4   1   0     3662.04     3352.03    104.36 o
   5   1   0     1318.04     1393.68     76.51 o
   6   1   0     1246.67     1156.55     98.05 o
   7   1   0      733.37      741.89     93.48 o
   8   1   0      567.27      670.51     95.71 o
   9   1   0      385.81      390.81    126.34 o
  -9   2   0      816.44      891.28    110.95 o
  -8   2   0     2263.40     2324.53    145.37 o
  -7   2   0     1238.15     1334.95    109.14 o
  -6   2   0     1089.57     1211.34    103.24 o
  -5   2   0     2043.90     1916.85     94.36 o
  -4   2   0     2205.05     2210.67     78.61 o
  -3   2   0        5.20      -21.06     21.06 o
  -2   2   0     2257.99     2536.92     55.78 o
  -1   2   0      128.67        8.81     62.96 o
   0   2   0      564.06      579.56     18.79 o
   1   2   0     1476.41     1459.49     46.65 o
   2   2   0      638.62      652.60     48.49 o
   3   2   0       21.87      113.57     40.96 o
   4   2   0     3531.50     3539.00    118.21 o
   5   2   0     1497.85     1429.59     79.13 o
   6   2   0       91.00       64.82     68.45 o
   7   2   0     1273.61     1171.98    102.99 o
   8   2   0     1584.02     1599.40    238.78 o
   9   2   0      104.45      223.90    124.61 o
  -9   3   0       52.37       64.48     74.29 o
  -8   3   0      102.11      127.92     78.34 o
  -7   3   0      872.42      867.00    135.58 o
  -6   3   0        0.47       98.74     69.64 o
  -5   3   0     3901.69     3944.33    124.80 o
  -4   3   0    10205.62    10449.51    140.59 o
  -3   3   0      322.30      284.04     30.75 o
  -2   3   0      886.59      858.58     35.78 o
  -1   3   0     7063.72     7101.66    155.91 o
   0   3   0    14006.16    15102.92    195.65 o
   1   3   0      273.64      195.64     32.56 o
   2   3   0     7294.73     7080.66    179.71 o
   3   3   0     3297.62     3497.18    157.04 o
   4   3   0     2299.49     2333.65     93.82 o
   5   3   0      837.29      892.10    136.23 o
   6   3   0     1569.90     1523.21    112.11 o
   7   3   0     1210.76     1259.49    154.45 o
   8   3   0      623.24      743.26    288.26 o
   9   3   0       64.60       81.95     75.00 o
  -9   4   0      391.41      468.71    132.47 o
  -8   4   0       93.25       54.66     72.56 o
  -7   4   0      159.57      222.49     74.31 o
  -6   4   0     2781.66     2746.22    136.00 o
  -5   4   0      184.97      166.69     47.04 o
  -4   4   0      371.04      351.89     40.89 o
  -3   4   0     4102.71     4127.56     81.78 o
  -2   4   0      170.22      130.60     26.66 o
  -1   4   0      146.44      105.33     32.64 o
   0   4   0    13764.81    13275.54    147.60 o
   1   4   0      383.42      427.90     41.63 o
   2   4   0      106.91       71.65     35.08 o
   3   4   0     4803.56     4722.53    161.27 o
   4   4   0     3909.70     3699.20    128.80 o
   5   4   0      232.40      347.88     81.56 o
   6   4   0      171.15      192.16     94.35 o
   7   4   0     3964.94     3564.44    162.57 o
   8   4   0      252.95      238.08     82.70 o
   9   4   0      237.25      253.88     83.91 o
  -8   5   0       51.05      101.67    112.02 o
  -7   5   0       78.90      199.63    108.85 o
  -6   5   0     1555.36     1672.19    315.83 o
  -5   5   0     1405.40     1446.63     90.86 o
  -4   5   0      234.82      240.14     50.92 o
  -3   5   0      474.69      504.67     36.74 o
  -2   5   0     4741.88     4638.77     86.58 o
  -1   5   0       55.46       57.13     35.75 o
   0   5   0      386.38      356.72     26.97 o
   1   5   0     3873.49     3804.25    106.49 o
   2   5   0      320.18      402.01     47.98 o
   3   5   0     2318.98     2206.63     96.30 o
   4   5   0        9.12      -60.42     60.42 o
   5   5   0        4.78       98.76     79.91 o
   6   5   0      226.47      224.90     86.63 o
   7   5   0     2182.32     1957.58    149.82 o
   8   5   0     1069.33     1032.69    112.21 o
  -8   6   0      225.04      338.37    127.59 o
  -6   6   0     2197.93     2181.06    328.77 o
  -5   6   0     1289.76     1326.61    117.48 o
  -4   6   0      783.54      774.70     52.92 o
  -3   6   0        8.63        0.69     29.06 o
  -2   6   0     1280.42     1263.36     78.25 o
  -1   6   0     3733.40     3530.19    132.19 o
   0   6   0       63.34       40.93     27.74 o
   1   6   0     7744.32     7995.50    195.73 o
   2   6   0     6237.10     6112.72    137.53 o
   3   6   0      294.07      183.83     59.11 o
   4   6   0      447.69      365.60     82.01 o
   5   6   0       81.06      116.41     91.44 o
   6   6   0        2.46      -86.64    112.25 o
   7   6   0      158.38      119.67     84.25 o
   8   6   0      383.24      382.80    151.05 o
  -7   7   0      883.87      912.21    163.40 o
  -6   7   0       35.70      268.80    448.07 o
  -5   7   0      582.59      753.29    105.66 o
  -4   7   0      368.75      259.33     89.88 o
  -3   7   0        4.72       -0.48     71.82 o
  -2   7   0      304.00      449.47     76.80 o
  -1   7   0      571.86      471.65     70.00 o
   0   7   0     2865.05     2642.91     81.88 o
   1   7   0      131.77      151.73     52.78 o
   2   7   0     3234.58     2948.41    105.89 o
   3   7   0     3009.24     2965.43    160.07 o
   4   7   0      802.08      676.35     93.69 o
   5   7   0     2142.42     2257.24    135.87 o
   6   7   0      293.75      237.23     92.48 o
   7   7   0       98.09       62.18    167.16 o
   8   7   0       68.05       -4.46    129.62 o
  -7   8   0     1313.78     1441.15    201.84 o
  -6   8   0     2012.14     2113.50    217.66 o
  -5   8   0      282.73      114.93    193.49 o
  -4   8   0      875.11      988.70    116.42 o
  -3   8   0     2473.65     2508.89    145.83 o
  -2   8   0       12.85       28.72     70.19 o
  -1   8   0        0.26       17.98     65.12 o
   0   8   0       49.46       50.49     67.63 o
   1   8   0      798.75      808.06     98.60 o
   2   8   0       70.53       -1.73     57.11 o
   3   8   0     2431.53     2355.05    128.19 o
   4   8   0      266.19      251.63     83.31 o
   5   8   0      329.51      384.33     90.98 o
   6   8   0     1517.23     1459.24    131.11 o
   7   8   0      433.86      347.15    138.17 o
  -6   9   0     1638.45     1445.58    212.15 o
  -5   9   0     2048.09     1997.89    232.64 o
  -4   9   0       39.77      -14.59    119.70 o
  -3   9   0      796.06      869.07    105.99 o
  -2   9   0     1027.06     1151.15    184.34 o
  -1   9   0       91.72      242.17     81.24 o
   0   9   0      466.78      480.58     89.47 o
   1   9   0     3042.76     3014.35    214.28 o
   2   9   0       70.44        6.51     63.75 o
   3   9   0      117.95       98.34     68.43 o
   4   9   0      360.87      316.54     80.94 o
   5   9   0      958.34      940.92    126.93 o
   6   9   0       21.44      -84.80    137.67 o
  -5  10   0      658.40      633.20    168.91 o
  -4  10   0      168.28      129.39     98.95 o
  -3  10   0      148.42      147.20    167.83 o
  -2  10   0      378.89      496.71    107.31 o
  -1  10   0     1333.93     1105.20    165.78 o
   0  10   0        6.55       76.02     71.53 o
   1  10   0     3641.16     3621.22    210.03 o
   2  10   0       61.55      309.62    111.50 o
   3  10   0       50.25      303.67    187.13 o
   4  10   0      228.02      196.91     89.74 o
   5  10   0      819.25      912.63    119.73 o
   6  10   0      322.84      233.32    208.77 o
  -4  11   0      443.83      464.96    118.33 o
  -3  11   0      419.06      670.60    126.93 o
  -2  11   0        1.63       -3.61     90.40 o
  -1  11   0     1190.08     1196.96    210.09 o
   0  11   0     1652.08     1561.35    199.67 o
   4  11   0       36.25       49.12    142.87 o
   5  11   0      425.89      461.28    173.17 o
  -3  12   0      887.97     1084.17    188.24 o
  -2  12   0        6.01      146.89    199.51 o
  -1  12   0      120.03      127.24    134.81 o
   3  12   0     1182.78     1023.82    192.20 o
  -3 -12   1        6.60      157.52    154.60 o
  -2 -12   1      746.80     1057.96    199.34 o
  -1 -12   1     1016.70     1043.94    192.87 o
   1 -12   1       69.43      171.75    110.30 o
   2 -12   1       35.79      150.72    209.90 o
   3 -12   1        8.08       45.12    189.91 o
  -5 -11   1      202.84       24.67    152.22 o
  -4 -11   1      366.45      473.39    175.59 o
  -1 -11   1     3277.52     8198.74    421.51 o
   1 -11   1     1316.74     1217.75    166.09 o
   2 -11   1      978.64      958.99    154.43 o
   3 -11   1      931.43      898.50    134.02 o
   4 -11   1       65.79      164.00    104.04 o
  -6 -10   1      113.77      248.79    114.74 o
  -5 -10   1       24.64       55.50     83.88 o
  -4 -10   1      143.88      225.23     90.95 o
  -3 -10   1      355.52      224.46    132.14 o
  -2 -10   1      467.75     1379.46    244.79 o
  -1 -10   1       25.82      143.90     96.86 o
   0 -10   1     2430.12     2514.88    271.89 o
   1 -10   1       10.60       29.63     79.37 o
   2 -10   1     1957.67     2010.59    157.67 o
   3 -10   1      486.93      527.60    114.68 o
   4 -10   1     1686.28     1684.22    158.06 o
   5 -10   1       35.12      321.04    151.21 o
  -6  -9   1     2117.48     1939.36    166.66 o
  -4  -9   1       83.68      151.86     77.70 o
  -3  -9   1      443.99      478.64     82.27 o
  -2  -9   1      798.85      795.89     86.95 o
  -1  -9   1     2081.14     2142.18    139.91 o
   0  -9   1        4.71      -18.86     81.77 o
   1  -9   1      400.00      501.84    112.07 o
   2  -9   1        0.36      120.20    110.15 o
   3  -9   1      452.35      602.36     97.90 o
   4  -9   1      954.74     1061.70    126.87 o
   5  -9   1      217.22      303.18    144.20 o
   6  -9   1      317.00      313.95    143.83 o
  -7  -8   1      323.51      357.36    204.12 o
  -6  -8   1     1379.36     1431.27    133.33 o
  -5  -8   1      669.19      704.30     98.72 o
  -4  -8   1      176.84      308.29    100.90 o
  -3  -8   1     1531.81     1535.59    110.87 o
  -2  -8   1     2659.99     2710.57    123.68 o
  -1  -8   1     2132.22     2087.80     93.11 o
   0  -8   1       34.17      -13.63     70.69 o
   1  -8   1      473.22      549.01     84.19 o
   2  -8   1     1588.66     1371.92    133.15 o
   3  -8   1     1431.88     1208.44    117.67 o
   4  -8   1     1198.79     1088.02    130.97 o
   5  -8   1     1518.01     1376.33    190.53 o
   6  -8   1      431.14      394.46    147.17 o
   7  -8   1      274.11      340.24    142.78 o
  -8  -7   1        6.02      -51.94     81.97 o
  -7  -7   1      758.70      775.77    193.47 o
  -6  -7   1      270.51      405.08    196.67 o
  -5  -7   1       13.24      -52.73     73.39 o
  -4  -7   1     2579.44     2476.60    137.21 o
  -3  -7   1      130.80      158.13     67.63 o
  -2  -7   1     1276.49     1302.51     84.23 o
  -1  -7   1      420.11      407.85     91.49 o
   0  -7   1      557.98      633.22     59.63 o
   1  -7   1     1448.63     1348.76     96.20 o
   2  -7   1     3693.83     3629.18    151.54 o
   3  -7   1     1264.39     1038.85    105.39 o
   4  -7   1      738.53      714.75     99.63 o
   5  -7   1      397.71      242.80    171.48 o
   6  -7   1     1981.13     2173.35    205.89 o
   7  -7   1      439.76      446.92    138.90 o
  -8  -6   1      221.29      112.37     93.39 o
  -7  -6   1      743.09      563.17    105.46 o
  -6  -6   1      832.51      853.80    108.47 o
  -5  -6   1      664.90      744.55    113.57 o
  -4  -6   1      939.54      956.13    129.22 o
  -3  -6   1     1791.10     1751.13     90.40 o
  -2  -6   1      675.79      601.39     57.92 o
  -1  -6   1      966.95     1056.70     61.69 o
   0  -6   1     5441.03     5488.34    103.52 o
   1  -6   1     2372.51     2403.20     95.19 o
   2  -6   1      724.60      726.06     65.62 o
   3  -6   1      289.90      278.57     73.19 o
   4  -6   1       92.65       67.85     54.23 o
   5  -6   1      278.40      158.24    107.31 o
   6  -6   1       78.00     1268.82    302.43 o
   7  -6   1     1963.79     1997.43    198.21 o
   8  -6   1      111.52      132.93    111.15 o
  -8  -5   1        1.83      -30.52     77.85 o
  -7  -5   1      895.53      865.82    109.36 o
  -6  -5   1     1080.65     1024.84    128.26 o
  -5  -5   1      139.08      218.94     86.69 o
  -4  -5   1      227.32      243.90     78.82 o
  -3  -5   1     3627.61     3498.38    135.34 o
  -2  -5   1     7189.47     7009.09    170.26 o
  -1  -5   1     2239.46     2322.86     76.43 o
   0  -5   1     5618.84     5820.84     99.56 o
   1  -5   1     8677.40     8532.64    173.50 o
   2  -5   1      269.79      172.01     44.99 o
   3  -5   1       42.83       60.47     27.88 o
   4  -5   1      610.55      538.68     48.55 o
   5  -5   1      342.87      277.23     48.85 o
   6  -5   1       43.09      106.88    250.93 o
   7  -5   1      582.46      591.59    130.35 o
   8  -5   1      211.88      216.83    116.20 o
  -9  -4   1      603.51      534.75    100.73 o
  -8  -4   1     1351.19     1144.01    118.42 o
  -7  -4   1      430.00      481.33    187.92 o
  -6  -4   1       39.95      -15.98     80.47 o
  -5  -4   1        3.80       19.66     73.79 o
  -4  -4   1      126.70      124.90     62.98 o
  -3  -4   1        0.30      -41.16     47.73 o
  -2  -4   1     2135.25     1897.89     79.23 o
  -1  -4   1      100.93      167.05     31.71 o
   0  -4   1       97.61       89.04     22.30 o
   1  -4   1    11482.25    11322.48    188.85 o
   2  -4   1     8115.67     8022.01    136.08 o
   3  -4   1        5.49       38.85     26.04 o
   4  -4   1     3383.64     3025.02     83.60 o
   5  -4   1     2036.65     1970.41     81.28 o
   6  -4   1      746.44      812.65     93.01 o
   7  -4   1       17.26       21.22     60.91 o
   8  -4   1      675.26      768.28    135.73 o
  -9  -3   1       95.44       56.73     76.93 o
  -8  -3   1     1707.13     1631.29    128.89 o
  -7  -3   1     1876.79     1929.53    194.12 o
  -6  -3   1       40.20      107.47     81.93 o
  -5  -3   1      441.81      404.66     76.54 o
  -4  -3   1     2726.07     2760.48    111.71 o
  -3  -3   1      252.77      233.51     87.62 o
  -2  -3   1     1314.30     1537.86     76.03 o
  -1  -3   1     1224.61     1091.32     50.03 o
   0  -3   1    10585.44    11270.25    144.51 o
   1  -3   1        5.82      -27.07     27.07 o
   2  -3   1     2838.82     2775.74     64.16 o
   3  -3   1      503.16      497.47     45.28 o
   4  -3   1       74.56      107.62     33.41 o
   5  -3   1     3399.63     3380.50    112.65 o
   6  -3   1     3087.37     3398.56    152.43 o
   7  -3   1       53.12       46.21     77.17 o
   8  -3   1      148.07       42.60     74.04 o
   9  -3   1      969.23     1182.16    172.65 o
  -9  -2   1       27.37       49.92     76.07 o
  -8  -2   1      392.47      401.05     89.17 o
  -7  -2   1     1895.29     2004.60    134.05 o
  -6  -2   1     3445.48     3518.52    160.96 o
  -5  -2   1       81.69       86.69     93.75 o
  -4  -2   1     7956.46     8215.31    177.89 o
  -3  -2   1     3851.65     3735.22    107.75 o
  -2  -2   1     2678.78     2816.37     87.84 o
  -1  -2   1    10262.56    10156.80    228.78 o
   0  -2   1     4269.20     4175.85     62.90 o
   1  -2   1    15942.94    16499.54    277.21 o
   2  -2   1      709.63      708.86     33.16 o
   3  -2   1     1048.01     1032.37     40.13 o
   4  -2   1     1158.34     1066.34     73.74 o
   5  -2   1     1178.84     1274.11     76.52 o
   6  -2   1     1006.55      972.28    157.85 o
   7  -2   1     2181.59     2299.89    184.48 o
   8  -2   1      304.40      349.25     82.97 o
   9  -2   1      143.34      246.17     83.63 o
  -9  -1   1     1309.78     1382.21    195.16 o
  -8  -1   1      332.10      332.14    115.09 o
  -7  -1   1     1450.64     1375.52    113.99 o
  -6  -1   1      434.27      503.06     85.52 o
  -5  -1   1      100.57       21.70     60.53 o
  -4  -1   1       72.10      -34.75     45.28 o
  -3  -1   1     7664.03     7342.58    167.54 o
  -2  -1   1    11664.80    11485.20    187.27 o
  -1  -1   1       68.75       79.85     33.33 o
   0  -1   1     7573.60     7738.90    119.94 o
   1  -1   1     7315.42     7240.87     73.67 o
   2  -1   1        0.78      -22.49     23.21 o
   3  -1   1      879.71      831.02     48.77 o
   4  -1   1     1906.96     1819.99     72.19 o
   5  -1   1     1776.10     1907.79     88.71 o
   6  -1   1       95.01       89.71     64.14 o
   7  -1   1     2304.45     2219.60    127.56 o
   8  -1   1     2354.09     2428.35    141.99 o
   9  -1   1       87.31      230.26     81.77 o
  -9   0   1     1071.75     1186.14    118.32 o
  -8   0   1      440.08      463.91     93.56 o
  -7   0   1      328.43      288.10    139.53 o
  -6   0   1       56.86       34.78    110.52 o
  -5   0   1     1746.57     1643.71     88.57 o
  -4   0   1       32.53       -4.20     42.12 o
  -3   0   1       96.69      153.11     31.63 o
  -2   0   1      108.29      169.49     66.40 o
  -1   0   1    11978.56    11750.00    167.47 o
   1   0   1    24930.32    25772.77    224.55 o
   2   0   1     2201.70     2246.91     51.69 o
   3   0   1     2279.37     2401.59     75.52 o
   4   0   1       36.90       59.40     34.97 o
   5   0   1     2591.56     2765.77     91.57 o
   6   0   1        2.40      -55.24     55.24 o
   7   0   1      395.14      431.12     79.71 o
   8   0   1     1453.91     1697.27    131.97 o
   9   0   1     1127.61     1087.11    109.51 o
  -9   1   1       40.05       99.41     77.53 o
  -8   1   1     2796.44     2804.14    156.33 o
  -7   1   1      647.24      622.36     91.98 o
  -6   1   1       19.27       23.22     89.80 o
  -5   1   1     3758.39     3567.69    121.80 o
  -4   1   1     2276.38     2104.45     72.68 o
  -3   1   1     1377.35     1346.04     50.23 o
  -2   1   1      103.77      146.59     34.37 o
  -1   1   1     3864.76     3845.53     66.71 o
   1   1   1     3003.96     3082.44     43.90 o
   2   1   1     5484.15     5398.92     90.37 o
   3   1   1     3239.20     3107.47    121.59 o
   4   1   1     1309.51     1382.11     70.76 o
   5   1   1      623.08      589.02    104.69 o
   6   1   1       75.75       46.67     83.22 o
   7   1   1       33.17      -29.64     62.89 o
   8   1   1        9.93       37.94     65.55 o
   9   1   1      442.35      520.24     89.99 o
  -9   2   1      537.28      667.91    106.00 o
  -8   2   1       45.91       90.58     74.71 o
  -7   2   1     2326.80     2525.03    142.14 o
  -6   2   1     1796.18     1725.48    205.95 o
  -5   2   1       10.61      -29.40     49.39 o
  -4   2   1      220.79      202.98     36.02 o
  -3   2   1     2077.31     2134.08     91.71 o
  -2   2   1     3208.09     3488.61     61.60 o
  -1   2   1      386.16      390.05     71.22 o
   0   2   1      230.70      185.34     13.89 o
   1   2   1      171.95      178.34     25.99 o
   2   2   1     7819.13     8094.26    201.16 o
   3   2   1    14019.35    14101.84    448.11 o
   4   2   1     8905.54     9609.97    395.03 o
   5   2   1       51.67       61.25     51.14 o
   6   2   1      608.89      730.07    123.23 o
   7   2   1     1725.69     1716.34    285.25 o
   8   2   1      133.50       65.92     67.67 o
   9   2   1      190.06      123.62     90.74 o
  -9   3   1      936.61      944.73    167.60 o
  -8   3   1      120.72      102.95     78.81 o
  -7   3   1       39.81        4.60    115.01 o
  -6   3   1     6130.80     6060.76    201.55 o
  -5   3   1     2897.93     2746.53    167.37 o
  -4   3   1      737.82      769.07     47.71 o
  -3   3   1     2855.86     2855.97     77.90 o
  -2   3   1       12.48       -6.54     22.85 o
  -1   3   1       47.44       -5.41     42.83 o
   0   3   1     3573.86     3638.37     65.24 o
   1   3   1    18343.16    18620.49    235.36 o
   2   3   1       44.80       -3.63     33.14 o
   3   3   1     2996.89     3406.74     83.15 o
   4   3   1     2454.59     2547.33    130.45 o
   5   3   1     2759.64     2993.25    169.25 o
   6   3   1      269.93      279.62     75.86 o
   7   3   1     2092.88     1967.77    122.11 o
   8   3   1     1055.79     1018.93    216.68 o
   9   3   1       18.04      -20.96     66.43 o
  -9   4   1       87.53        8.60     99.88 o
  -8   4   1      165.29      303.46    123.19 o
  -7   4   1       46.37       31.70     68.32 o
  -6   4   1     1798.45     1690.39    219.64 o
  -5   4   1     3771.77     3550.66    122.78 o
  -4   4   1     5206.31     5214.97    128.07 o
  -3   4   1     4792.26     4873.98    117.67 o
  -2   4   1     5207.14     4834.16    144.25 o
  -1   4   1     6205.54     5833.86     97.28 o
   0   4   1     1350.13     1391.46     54.98 o
   1   4   1     5318.49     5198.71     94.10 o
   2   4   1     2180.74     2163.91     71.58 o
   3   4   1      233.04      233.20     62.98 o
   4   4   1      195.19      264.73     48.47 o
   5   4   1     1028.07     1155.32    137.55 o
   6   4   1      407.45      496.99     91.99 o
   7   4   1      257.50      224.68     76.59 o
   8   4   1     2329.25     2188.92    161.19 o
   9   4   1       59.46        0.67     97.73 o
  -8   5   1      169.23      294.92    124.04 o
  -6   5   1       71.27      119.76     80.62 o
  -5   5   1       36.49       41.65     98.26 o
  -4   5   1      185.23      223.59     40.29 o
  -3   5   1      324.63      353.13     35.85 o
  -2   5   1     3510.19     3629.21    113.38 o
  -1   5   1     8515.40     8302.43    126.37 o
   0   5   1     3429.86     3486.17     75.78 o
   1   5   1      194.25      179.54     32.00 o
   2   5   1     5573.82     5496.30    119.81 o
   3   5   1       92.06       92.67     45.60 o
   4   5   1      110.56      112.18     62.19 o
   5   5   1      352.83      443.27     92.64 o
   6   5   1     2205.72     2079.82    135.27 o
   7   5   1      955.46     1053.50    139.22 o
   8   5   1      107.67      130.02     84.35 o
  -8   6   1       47.44      -92.45     92.45 o
  -6   6   1      254.59      871.10    390.54 o
  -5   6   1      166.85      108.68     58.23 o
  -4   6   1       53.56       18.20     40.63 o
  -3   6   1     1060.10     1067.46     54.12 o
  -2   6   1      426.70      423.08     47.22 o
  -1   6   1      461.59      569.46     40.04 o
   0   6   1      840.49      729.70     45.74 o
   1   6   1     9446.47     9213.44    162.13 o
   2   6   1     2079.79     2117.23     84.30 o
   3   6   1      560.70      597.84     64.64 o
   4   6   1      200.08      159.52     77.50 o
   5   6   1     1158.22     1122.03    114.31 o
   6   6   1       10.39        5.70     74.16 o
   7   6   1      804.06      690.24    100.17 o
   8   6   1       48.21        1.72     75.23 o
  -6   7   1     1381.57     1452.55    415.16 o
  -5   7   1      636.21      599.00     94.47 o
  -4   7   1        1.80       -2.84     78.31 o
  -3   7   1     2257.78     2003.05    128.01 o
  -2   7   1     1026.87     1020.53     93.21 o
  -1   7   1      733.05      682.64     43.94 o
   0   7   1       52.21       51.26     53.41 o
   1   7   1    11130.37    10848.69    237.31 o
   2   7   1     1207.90     1318.87     76.91 o
   3   7   1        0.72      -60.39     62.04 o
   4   7   1      983.25      855.56     96.58 o
   5   7   1      465.88      505.02     91.17 o
   6   7   1      135.17      102.66    116.30 o
   7   7   1        0.74      -36.93    105.60 o
   8   7   1       27.16      -54.57    116.97 o
  -7   8   1      134.74      328.72    138.48 o
  -6   8   1        6.95      399.54    327.41 o
  -5   8   1      918.46      819.51    137.81 o
  -4   8   1      406.35      427.08    131.39 o
  -3   8   1     1413.02     1374.43    119.91 o
  -2   8   1      624.05      656.17     92.28 o
  -1   8   1       18.73       29.81     65.25 o
   0   8   1        0.27      -48.27     63.59 o
   1   8   1     2624.44     2739.33    103.22 o
   2   8   1     6155.50     6104.32    154.49 o
   3   8   1      485.37      386.04     80.99 o
   4   8   1      783.82      635.04     92.63 o
   5   8   1     2041.99     2023.60    127.70 o
   6   8   1     1073.80      977.40    140.88 o
   7   8   1       19.48       24.89    186.94 o
  -6   9   1      372.69      513.33    154.60 o
  -5   9   1      624.98      647.13    480.90 o
  -4   9   1     1089.19     1025.26    117.58 o
  -3   9   1     1475.39     1407.40    121.15 o
  -2   9   1     1036.42     1086.50    110.08 o
  -1   9   1       14.91       38.44     74.38 o
   0   9   1        2.93       81.93     78.49 o
   1   9   1       11.19        4.75     60.69 o
   2   9   1     2148.45     1911.15    118.67 o
   3   9   1      321.03      228.26     73.44 o
   4   9   1       59.28      151.27     77.16 o
   5   9   1      508.96      797.65    213.36 o
   6   9   1     2426.10     2280.66    159.36 o
   7   9   1       76.37       51.27    125.82 o
  -6  10   1      517.94      932.16    199.76 o
  -5  10   1       22.69       60.69    127.17 o
  -4  10   1     2311.01     2102.59    339.28 o
  -3  10   1     1206.49     1350.73    128.00 o
  -2  10   1     2068.94     1756.90    148.17 o
  -1  10   1      530.66      701.03    177.57 o
   0  10   1      690.48      877.72    100.36 o
   1  10   1      484.92      668.51    220.75 o
   2  10   1      179.26      356.91    122.00 o
   3  10   1      140.19      487.30    241.58 o
   4  10   1      119.07      196.02     85.99 o
   5  10   1      111.50      330.06     99.25 o
   6  10   1      144.95       18.36    113.42 o
  -5  11   1       31.28      341.87    162.61 o
  -4  11   1        0.33      233.83    107.83 o
  -3  11   1      527.31      588.80    118.56 o
  -2  11   1     1358.78     1247.47    220.04 o
  -1  11   1      376.80      465.24    108.81 o
   1  11   1     1954.36     2099.60    224.26 o
   2  11   1      234.75      366.66    147.50 o
   4  11   1      606.92      690.50    177.09 o
   5  11   1      127.40       31.51    138.36 o
  -3  12   1      101.21      262.76    141.55 o
  -2  12   1       28.55       97.67    197.21 o
  -1  12   1      489.51      584.62    172.29 o
   3  12   1       26.03      141.45    144.70 o
   1  13   1      173.96      436.99    164.03 o
  -3 -12   2     1013.72      916.18    200.05 o
  -2 -12   2       23.76      322.76    166.45 o
  -1 -12   2      324.48      436.78    165.28 o
   0 -12   2      731.42      620.84    166.95 o
   1 -12   2       47.24      114.03    306.54 o
   2 -12   2      105.26       85.80    154.47 o
   3 -12   2      513.74      661.97    182.31 o
  -4 -11   2        0.35     -136.06    136.06 o
  -1 -11   2      620.96      602.48    166.53 o
   0 -11   2      908.52      972.23    215.49 o
   1 -11   2        2.52      104.01    140.28 o
   2 -11   2      158.08      296.57    109.04 o
   3 -11   2       62.68      125.90     98.90 o
   4 -11   2      295.44      637.04    184.35 o
  -6 -10   2      145.57      199.05    103.23 o
  -5 -10   2      213.56       57.28     93.52 o
  -4 -10   2        0.60      -50.71    138.57 o
  -3 -10   2        0.64      -77.55    117.74 o
  -2 -10   2     1323.28     1525.05    202.22 o
  -1 -10   2     3017.83     3729.57    308.38 o
   0 -10   2        0.04      188.86    145.37 o
   1 -10   2     1777.33     1660.54    151.24 o
   2 -10   2     1239.93     1138.92    143.68 o
   3 -10   2       62.83      183.98     96.95 o
   4 -10   2       14.52      355.81    151.59 o
   5 -10   2      620.57      533.66    168.62 o
  -6  -9   2        1.62      139.29     99.26 o
  -5  -9   2      165.73      149.25     91.82 o
  -4  -9   2      298.28      464.08     88.04 o
  -3  -9   2        2.22      -47.51     65.84 o
  -2  -9   2       37.86       37.71     56.97 o
  -1  -9   2     1586.01     1840.69    136.12 o
   0  -9   2     1812.68     1733.58    124.74 o
   1  -9   2        8.11      140.27     78.39 o
   2  -9   2     1527.56     1836.38    129.77 o
   3  -9   2     1924.44     2026.42    150.95 o
   4  -9   2       91.79       33.55     83.83 o
   5  -9   2     1494.99     1140.39    184.31 o
   6  -9   2     1114.59     1168.69    187.36 o
  -7  -8   2     2357.37     2315.81    163.18 o
  -6  -8   2     2479.29     2712.19    241.74 o
  -5  -8   2        9.93       39.97     78.39 o
  -4  -8   2       83.40      160.46     78.00 o
  -3  -8   2      570.40      657.39     92.20 o
  -2  -8   2       20.52      -26.67     58.08 o
  -1  -8   2      886.89      807.54     69.15 o
   0  -8   2     1236.85     1119.00    160.87 o
   1  -8   2     1659.48     1718.91    116.77 o
   2  -8   2       98.03       73.97     78.24 o
   3  -8   2      374.25      280.74     93.12 o
   4  -8   2      102.63      -27.63    167.22 o
   5  -8   2      801.64      633.57    146.37 o
   6  -8   2     2312.77     2127.11    219.25 o
   7  -8   2     1265.48     1445.08    201.01 o
  -7  -7   2       53.14       -7.17    124.86 o
  -6  -7   2      932.54      887.78    135.25 o
  -5  -7   2     1300.59     1453.57    126.04 o
  -4  -7   2     1385.06     1327.13    111.45 o
  -3  -7   2     2412.76     2406.06    115.54 o
  -2  -7   2     3922.12     3754.92    123.95 o
  -1  -7   2        2.03      -41.13     41.13 o
   0  -7   2     1237.31     1183.14     59.95 o
   1  -7   2     3098.60     2914.00    114.14 o
   2  -7   2     2528.24     2427.83    139.01 o
   3  -7   2       18.74       41.95    140.61 o
   4  -7   2       69.44       13.80     59.34 o
   5  -7   2      162.04      233.51    137.42 o
   6  -7   2       10.03       12.52     98.17 o
   7  -7   2     1470.22     1075.41    176.47 o
  -8  -6   2      108.87       66.27     86.36 o
  -7  -6   2      471.85      353.24    102.68 o
  -6  -6   2        5.57      -39.04    107.24 o
  -5  -6   2       15.80      194.33     93.38 o
  -4  -6   2      499.13      630.03    145.85 o
  -3  -6   2      738.98      724.93    105.42 o
  -2  -6   2     3693.77     3784.23    114.84 o
  -1  -6   2       58.58        5.52     38.70 o
   0  -6   2       99.01      136.80     29.73 o
   1  -6   2     5268.83     5222.41    139.95 o
   2  -6   2     1397.03     1358.11     78.47 o
   3  -6   2        2.88      -25.96     71.87 o
   4  -6   2      188.88      246.27     59.92 o
   5  -6   2     1323.10     1579.82    111.41 o
   6  -6   2     2749.53     2503.45    211.98 o
   7  -6   2        5.68      118.41    108.52 o
   8  -6   2      583.09      690.13    149.59 o
  -8  -5   2      898.26      946.14    118.68 o
  -7  -5   2     1241.13     1362.07    126.11 o
  -6  -5   2      600.17      526.21    100.55 o
  -5  -5   2      206.62      132.80     88.15 o
  -4  -5   2      593.37      717.59    106.29 o
  -3  -5   2     1680.28     1694.39    102.40 o
  -2  -5   2       15.36        1.06     40.27 o
  -1  -5   2     4451.05     4183.46    100.67 o
   0  -5   2     2609.66     2474.04     67.01 o
   1  -5   2      553.21      544.70     48.59 o
   2  -5   2     2544.76     2313.56     90.88 o
   3  -5   2        1.45       54.82     26.27 o
   4  -5   2      511.68      611.74     50.00 o
   5  -5   2      630.74      576.95     66.98 o
   6  -5   2     1855.03     1712.13    110.99 o
   7  -5   2      772.20      828.07    138.94 o
   8  -5   2      321.89      292.12    117.78 o
  -9  -4   2      301.99      214.00     89.11 o
  -8  -4   2      872.39      831.88    111.93 o
  -7  -4   2     3463.94     3243.30    368.60 o
  -6  -4   2      776.42     1009.73    213.01 o
  -5  -4   2       35.03       78.98     80.28 o
  -4  -4   2      958.13      944.71    120.23 o
  -3  -4   2     9409.54     9582.13    195.75 o
  -2  -4   2     1881.74     1908.09     82.58 o
  -1  -4   2      107.01      166.12     33.95 o
   0  -4   2     6935.94     7063.39    107.72 o
   1  -4   2    11949.72    12251.22    199.43 o
   2  -4   2      836.68      843.17     36.74 o
   3  -4   2     3759.51     3497.63     74.83 o
   4  -4   2      914.29      984.47     79.23 o
   5  -4   2       10.87       -5.53     40.66 o
   6  -4   2      403.63      492.76     70.05 o
   7  -4   2       79.54      201.11     71.77 o
   8  -4   2      239.89      278.18    109.81 o
  -9  -3   2      690.60      591.40    105.10 o
  -8  -3   2     1346.72     1221.59    205.62 o
  -7  -3   2      434.75      394.34     87.05 o
  -6  -3   2      254.30      276.29     88.42 o
  -5  -3   2      842.25      800.06    104.34 o
  -4  -3   2      406.74      447.32     88.56 o
  -3  -3   2     1342.71     1529.39     86.94 o
  -2  -3   2      317.50      361.38     48.16 o
  -1  -3   2     3745.20     3705.58     91.17 o
   0  -3   2       40.47       -0.19     33.18 o
   1  -3   2    18414.16    18936.12    266.12 o
   2  -3   2     5706.85     5555.64    103.61 o
   3  -3   2     4983.23     5292.95     91.81 o
   4  -3   2     3405.05     3172.92     80.86 o
   5  -3   2     4230.46     4397.03    113.10 o
   6  -3   2       81.51       37.79     53.50 o
   7  -3   2      356.19      473.87     80.19 o
   8  -3   2      615.78      621.94     91.08 o
   9  -3   2       87.70      224.47     79.85 o
  -9  -2   2       63.36       42.45     78.32 o
  -8  -2   2     1097.82      936.35    110.48 o
  -7  -2   2      493.36      449.99     92.00 o
  -6  -2   2      355.73      392.82     92.01 o
  -5  -2   2     4376.72     4257.98    157.13 o
  -4  -2   2     3345.64     3287.27    120.98 o
  -3  -2   2       57.32      172.54     48.44 o
  -2  -2   2     2164.80     2109.68    108.73 o
  -1  -2   2    14074.09    14646.14    276.00 o
   0  -2   2     3788.22     4022.37    143.44 o
   1  -2   2    19372.25    18762.70    187.67 o
   2  -2   2     1490.39     1428.72     37.85 o
   3  -2   2      825.75      854.81     35.75 o
   4  -2   2      218.11      133.44     33.58 o
   5  -2   2     3267.52     3093.63    125.26 o
   6  -2   2      300.85      215.51     66.48 o
   7  -2   2     1305.42     1327.04    152.40 o
   8  -2   2     3831.32     3824.88    168.34 o
   9  -2   2      664.94      764.36    110.48 o
  -9  -1   2      174.69      281.46     88.23 o
  -8  -1   2     1195.21     1172.88    219.87 o
  -7  -1   2     1488.27     1610.39    143.76 o
  -6  -1   2      578.51      508.88     94.35 o
  -5  -1   2     4556.98     4781.34    146.94 o
  -4  -1   2     6142.15     6119.28    282.16 o
  -3  -1   2    10200.03    10342.17    177.39 o
  -2  -1   2      157.08       94.50    167.76 o
  -1  -1   2    15551.59    16593.88    290.22 o
   0  -1   2     2204.31     2335.95     71.80 o
   1  -1   2     3286.03     3127.31     47.96 o
   2  -1   2     1166.54     1157.23     48.90 o
   3  -1   2      574.41      556.43     29.68 o
   4  -1   2       21.55        9.60     27.52 o
   5  -1   2       94.46       82.26     42.29 o
   6  -1   2     1386.19     1411.62     98.28 o
   7  -1   2       61.64      116.28     71.43 o
   8  -1   2     1291.93     1259.51    108.37 o
   9  -1   2     1823.78     1944.93    133.09 o
  -9   0   2      240.53      210.63     89.84 o
  -8   0   2       50.26      -29.18     73.64 o
  -7   0   2       57.28      166.52     78.12 o
  -6   0   2     1171.13     1137.38    137.84 o
  -5   0   2       97.19      168.84     60.05 o
  -4   0   2      542.44      541.62     59.98 o
  -3   0   2     2622.60     2483.23    104.02 o
  -2   0   2      827.72      839.03    100.93 o
  -1   0   2     7337.49     7748.41    129.43 o
   0   0   2    25461.71    25126.79    552.27 o
   1   0   2     5738.19     6039.97     64.81 o
   2   0   2      977.69      946.98     77.14 o
   3   0   2     4482.88     4518.17     97.85 o
   4   0   2     1624.41     1560.83    128.76 o
   5   0   2      941.74     1009.25     65.90 o
   6   0   2      419.99      478.68    107.12 o
   7   0   2      576.89      696.27     82.76 o
   8   0   2     1174.90     1092.56    171.87 o
   9   0   2      525.15      526.91     85.18 o
  -9   1   2      705.32      857.72    112.60 o
  -8   1   2      370.19      385.64     90.36 o
  -7   1   2      988.06      868.86    100.05 o
  -6   1   2     1294.86     1235.75    106.97 o
  -5   1   2     1902.36     1795.69    107.09 o
  -4   1   2     1228.01     1246.65     59.89 o
  -3   1   2      280.40      360.56     39.90 o
  -2   1   2        8.38      144.41     50.37 o
  -1   1   2       64.86       47.35     32.92 o
   0   1   2     9794.28     9894.34    104.29 o
   1   1   2    11226.48    10847.39    126.07 o
   2   1   2      519.77      670.40     64.26 o
   3   1   2     3549.54     3236.43    111.82 o
   4   1   2     2547.03     2526.11     82.34 o
   5   1   2      475.22      579.33     69.83 o
   6   1   2      260.98      278.38     66.46 o
   7   1   2       12.57       84.59     61.80 o
   8   1   2     1753.13     1725.67    115.66 o
   9   1   2       32.70       27.17     62.16 o
  -9   2   2      465.31      515.75    147.98 o
  -8   2   2     2503.73     2574.23    222.94 o
  -7   2   2       62.44      148.24     73.15 o
  -6   2   2     1987.56     1898.00    218.45 o
  -5   2   2     6102.95     6164.96    154.30 o
  -4   2   2      306.83      323.52     40.37 o
  -3   2   2     1874.54     1944.88     89.08 o
  -2   2   2     1110.28     1143.73     43.39 o
  -1   2   2     5622.57     5926.61    156.47 o
   0   2   2     2517.20     2231.38     67.96 o
   1   2   2     1512.55     1484.87     38.63 o
   2   2   2    17412.80    17578.47    207.04 o
   3   2   2     1524.41     1562.46     82.26 o
   4   2   2     3170.85     3372.53    120.15 o
   5   2   2      758.00      934.89     64.23 o
   6   2   2      120.33      106.15     61.33 o
   7   2   2      417.04      581.27    189.15 o
   8   2   2      826.25      875.82     89.52 o
   9   2   2      352.81      358.28     75.72 o
  -9   3   2      318.95      456.86     97.58 o
  -8   3   2      425.09      449.30     93.08 o
  -7   3   2      802.21      846.29    101.44 o
  -6   3   2      245.02      300.11    129.05 o
  -5   3   2     2671.51     2732.65     91.69 o
  -4   3   2     4964.94     4869.92    194.28 o
  -3   3   2      291.42      397.76     57.86 o
  -2   3   2     2104.00     2091.65     51.23 o
  -1   3   2    10505.06    10238.49    172.55 o
   0   3   2     1032.70      926.78     36.84 o
   1   3   2     5987.35     6145.19     96.02 o
   2   3   2     8066.24     8595.75    164.96 o
   3   3   2     9817.58    10249.84    183.25 o
   4   3   2      270.33      258.03     43.33 o
   5   3   2     1228.51     1291.81     72.36 o
   6   3   2     2738.61     2552.73    123.71 o
   7   3   2      921.16      910.15     86.97 o
   8   3   2      299.09      282.59     71.73 o
   9   3   2      393.44      563.07     80.49 o
  -8   4   2      485.79      460.92    112.36 o
  -7   4   2      304.99      305.06     83.18 o
  -6   4   2     1189.34     1211.95    136.38 o
  -5   4   2       71.76       35.78     57.79 o
  -4   4   2     1808.24     1664.57    125.01 o
  -3   4   2     5012.86     5048.13    112.15 o
  -2   4   2        9.44       16.08     21.05 o
  -1   4   2      498.34      418.43     43.16 o
   0   4   2      979.16      875.14     41.55 o
   1   4   2      511.54      444.94     32.95 o
   2   4   2       13.78      -16.90     28.53 o
   3   4   2     2799.13     2814.53     84.16 o
   4   4   2      112.90       75.14     41.65 o
   5   4   2      685.58      693.37     96.83 o
   6   4   2      957.54     1001.22    139.76 o
   7   4   2     1496.32     1673.01    110.50 o
   8   4   2       50.97      -31.42     59.76 o
   9   4   2      526.27      510.89    172.63 o
  -8   5   2      196.86      160.61    114.40 o
  -6   5   2      504.86      491.23     88.25 o
  -5   5   2     1528.37     1459.29     93.04 o
  -4   5   2      294.56      241.53     55.58 o
  -3   5   2      957.61      956.98     52.71 o
  -2   5   2     8882.26     8711.36    182.06 o
  -1   5   2      995.91      909.19     45.41 o
   0   5   2      995.33     1080.83     47.23 o
   1   5   2     1140.85     1159.89     52.41 o
   2   5   2      187.96      169.03     38.14 o
   3   5   2      359.95      343.91     52.19 o
   4   5   2        3.97       46.23     46.36 o
   5   5   2        1.89       47.14     72.34 o
   6   5   2      155.83      136.04     75.16 o
   7   5   2     1496.74     1469.42    107.69 o
   8   5   2      776.90      820.96    138.69 o
  -8   6   2      403.66      538.12    144.29 o
  -7   6   2        3.10      -54.30     98.21 o
  -6   6   2      357.01      361.79    153.78 o
  -5   6   2      915.37      892.27     94.58 o
  -4   6   2      746.49      682.38     69.07 o
  -3   6   2      224.62      234.13     41.41 o
  -2   6   2     4263.92     4158.08    145.73 o
  -1   6   2     1939.39     1796.55     95.74 o
   0   6   2      712.98      761.15     66.52 o
   1   6   2     1677.68     1639.22     70.67 o
   2   6   2    12511.40    12413.04    204.32 o
   3   6   2      794.10      748.50     67.38 o
   4   6   2     2477.51     2513.48    157.94 o
   5   6   2       87.49       71.49     79.68 o
   6   6   2     2590.64     2361.49    216.93 o
   7   6   2       13.54        3.08    178.03 o
   8   6   2      272.24      219.26     77.62 o
  -6   7   2       58.54      -93.01    233.79 o
  -5   7   2      198.39      112.50    128.95 o
  -4   7   2     2107.43     2187.66    162.60 o
  -3   7   2      461.41      523.90     96.96 o
  -2   7   2      122.80       89.35     64.30 o
  -1   7   2      244.91      160.48     61.34 o
   0   7   2      718.11      823.93     77.36 o
   1   7   2        3.82       37.98     43.57 o
   2   7   2     6638.09     6359.75    146.12 o
   3   7   2     4045.90     3874.18    169.88 o
   4   7   2        5.04       19.93     72.48 o
   5   7   2      324.02      173.59     77.12 o
   6   7   2      211.22      322.43     91.17 o
   7   7   2       58.69      -32.19     77.08 o
   8   7   2       28.50      -34.15     69.40 o
  -7   8   2     1643.42     1838.16    218.87 o
  -6   8   2      794.13      586.30    178.82 o
  -5   8   2        0.41     -108.00    242.05 o
  -4   8   2     1967.23     1781.09    174.56 o
  -3   8   2     2887.50     2888.32    250.49 o
  -2   8   2       30.04       99.87     74.94 o
  -1   8   2      499.21      486.40     83.86 o
   0   8   2       97.68       81.49     66.82 o
   1   8   2     1508.83     1510.74     91.67 o
   2   8   2      746.02      797.00     74.15 o
   3   8   2     2897.62     2868.11    173.83 o
   4   8   2      625.40      647.75     92.31 o
   5   8   2       72.75       70.02     75.01 o
   6   8   2     1021.85      953.35    114.19 o
   7   8   2       16.14      -29.51     76.65 o
  -6   9   2      551.38      457.40    152.17 o
  -5   9   2     1518.05     1290.68    266.31 o
  -4   9   2      312.09      357.60    132.24 o
  -3   9   2     1002.07     1227.23    119.71 o
  -2   9   2     1064.67     1085.93    108.78 o
  -1   9   2      423.55      377.16     84.79 o
   0   9   2      605.29      645.57     91.31 o
   1   9   2      449.46      479.10     65.59 o
   2   9   2     1338.00     1370.60    138.78 o
   3   9   2      930.44      928.69     93.93 o
   4   9   2     1736.49     1642.53    121.35 o
   5   9   2     2153.42     2320.86    337.55 o
   6   9   2       56.85      -74.00     74.00 o
   7   9   2      424.72      371.87    322.48 o
  -6  10   2        5.49     -100.96    100.96 o
  -5  10   2      761.57      750.04    127.52 o
  -4  10   2      641.87      859.28    121.74 o
  -3  10   2      115.10      191.27    112.75 o
  -2  10   2     1762.71     2046.37    300.61 o
  -1  10   2      393.40      467.28     87.39 o
   0  10   2      104.81      179.84     99.71 o
   1  10   2       16.61       98.93    207.94 o
   2  10   2       20.58       93.07     93.14 o
   3  10   2      216.87      446.29    237.08 o
   4  10   2      747.23      865.70    186.95 o
   5  10   2     1219.09     1244.01    127.54 o
   6  10   2     1110.10     1246.94    159.75 o
  -5  11   2      314.87      399.18    165.36 o
  -4  11   2      980.52     1056.23    142.19 o
  -3  11   2     1570.94     1611.74    156.02 o
  -2  11   2       36.87      129.01    105.70 o
  -1  11   2     1592.04     1673.14    148.58 o
   0  11   2     1379.05     3653.36    322.71 o
   4  11   2        0.69      261.53    146.00 o
   5  11   2      136.32      101.80    140.03 o
  -3  12   2      687.33      679.60    127.38 o
  -2  12   2      232.89      225.49    108.46 o
   2  12   2      178.04      208.23    139.15 o
   3  12   2     2299.92     2282.33    237.95 o
   4  12   2      502.50      587.91    175.21 o
  -1  13   2        9.51      -39.94    132.47 o
   0  13   2      174.46     -144.95    144.95 o
   1  13   2       67.42      334.82    154.89 o
  -3 -12   3      290.79      494.42    182.77 o
  -2 -12   3     1669.74     2022.51    250.17 o
  -1 -12   3      687.37      904.12    197.42 o
   0 -12   3      240.50      369.39    151.11 o
   1 -12   3      110.10      235.69    178.18 o
   2 -12   3      275.53      179.57    128.36 o
   3 -12   3       30.67      238.24    115.37 o
  -4 -11   3      210.40      136.06    160.27 o
  -2 -11   3      307.21      372.34    163.53 o
  -1 -11   3     3604.61     3752.70    287.03 o
   0 -11   3      600.62      630.91    125.96 o
   1 -11   3        0.95       16.23    263.74 o
   2 -11   3      708.05      560.48    126.21 o
   3 -11   3      169.67      121.92    100.47 o
   4 -11   3      121.56      258.06    158.64 o
  -5 -10   3       55.77      -23.87     88.37 o
  -1 -10   3      124.67      448.51    172.88 o
   0 -10   3     1998.69     2370.32    314.10 o
   1 -10   3       29.81      175.44     98.08 o
   2 -10   3      740.98      715.96    122.83 o
   3 -10   3      371.17      437.78    112.44 o
   4 -10   3      909.31     1003.41    197.63 o
   5 -10   3      282.00      422.72    162.90 o
  -6  -9   3     1363.75     1372.81    150.28 o
  -5  -9   3       32.16       26.21     88.73 o
  -4  -9   3        0.67      158.81     77.01 o
  -3  -9   3     1292.37     1311.23    106.49 o
  -2  -9   3     2078.48     2187.21    149.85 o
  -1  -9   3      629.41      689.27    109.23 o
   0  -9   3      160.60      279.20    115.55 o
   1  -9   3     2011.37     2005.29    222.54 o
   2  -9   3      740.50      739.55    114.86 o
   3  -9   3      786.70      864.70    177.36 o
   4  -9   3      705.95      751.82    169.95 o
   5  -9   3       59.22      222.17    135.19 o
   6  -9   3       74.95      130.55    130.76 o
  -7  -8   3      112.70      217.35    149.77 o
  -6  -8   3      732.27      694.24    118.45 o
  -5  -8   3      740.60      934.84    110.58 o
  -4  -8   3       18.74      -70.65     70.65 o
  -3  -8   3      700.08      678.68     86.21 o
  -2  -8   3     1516.87     1717.49    101.95 o
  -1  -8   3     1525.70     1514.58     85.55 o
   0  -8   3       16.94       57.49     93.15 o
   1  -8   3      978.60     1090.84    102.43 o
   2  -8   3     4286.32     4349.23    175.19 o
   3  -8   3      311.82      312.55     94.81 o
   4  -8   3     1059.96      885.99    131.54 o
   5  -8   3     1487.79     1478.76    185.48 o
   6  -8   3      108.71      237.90    132.14 o
   7  -8   3       17.30       69.49    111.27 o
  -7  -7   3     1971.82     1794.24    154.60 o
  -6  -7   3      325.30      189.93     96.19 o
  -5  -7   3       38.93      196.45     85.41 o
  -4  -7   3     1385.47     1566.48    130.33 o
  -3  -7   3        0.54        6.77     68.38 o
  -2  -7   3        0.84        2.15     56.97 o
  -1  -7   3       78.01       40.54     47.07 o
   0  -7   3       24.76       -4.27     34.16 o
   1  -7   3      244.00      185.30     55.38 o
   2  -7   3     1939.11     1862.41    103.33 o
   3  -7   3     1027.29     1037.78    106.21 o
   4  -7   3      291.14      228.24     94.48 o
   5  -7   3     1044.90     1089.51    163.36 o
   6  -7   3     2080.85     2277.57    215.37 o
   7  -7   3      241.42      489.12    139.65 o
  -8  -6   3        8.16       44.74     90.53 o
  -7  -6   3     1131.69     1106.32    126.40 o
  -6  -6   3     1693.25     1818.64    137.61 o
  -5  -6   3      222.80      129.74    180.91 o
  -4  -6   3     1593.38     1625.02    116.94 o
  -3  -6   3     5818.24     5697.16    166.27 o
  -2  -6   3     2101.75     2387.46     98.45 o
  -1  -6   3      138.29      143.99     43.51 o
   0  -6   3      287.29      248.71     36.14 o
   1  -6   3      235.39      171.94     48.87 o
   2  -6   3      199.33      148.92     51.33 o
   3  -6   3      249.70      269.49     62.47 o
   4  -6   3      585.69      605.17     72.56 o
   5  -6   3      109.99      220.96     90.51 o
   6  -6   3      192.98      296.80    115.57 o
   7  -6   3      997.69     1002.62    160.48 o
   8  -6   3        0.02      164.36    117.16 o
  -8  -5   3        5.64      -78.37     78.37 o
  -7  -5   3      321.97      346.76     99.67 o
  -6  -5   3      923.71      927.03    114.55 o
  -5  -5   3     1158.75     1148.35    117.60 o
  -4  -5   3      122.18      -41.83     69.87 o
  -3  -5   3     1572.90     1573.67     92.92 o
  -2  -5   3     7975.93     7797.20    171.58 o
  -1  -5   3     1418.87     1511.40     69.12 o
   0  -5   3     5814.61     5626.87    108.52 o
   1  -5   3     7388.40     6783.37    197.23 o
   2  -5   3      426.74      423.60     50.01 o
   3  -5   3     1471.85     1348.12     89.38 o
   4  -5   3     1689.03     1712.38     80.73 o
   5  -5   3     1109.71     1139.17    147.11 o
   6  -5   3      487.07      378.91     82.07 o
   7  -5   3      582.60      440.75    122.46 o
   8  -5   3      793.91      968.02    155.18 o
  -8  -4   3     1357.33     1559.98    222.90 o
  -7  -4   3       23.79      -49.02     78.52 o
  -6  -4   3       96.82      103.96     89.15 o
  -5  -4   3      298.45      253.11     90.27 o
  -4  -4   3      586.21      669.61     86.24 o
  -3  -4   3      447.64      513.47     66.15 o
  -2  -4   3       23.99       13.09     45.68 o
  -1  -4   3     3381.41     3512.26     90.83 o
   0  -4   3        9.17      -35.28     35.28 o
   1  -4   3    12423.66    12930.83    206.44 o
   2  -4   3     5711.54     5400.37    153.42 o
   3  -4   3     1072.16     1098.63     48.39 o
   4  -4   3     4095.48     3896.31    104.08 o
   5  -4   3      558.35      460.99     60.59 o
   6  -4   3      241.72      140.80     58.57 o
   7  -4   3       87.98      116.13     68.42 o
   8  -4   3     1068.32     1250.54    157.06 o
  -9  -3   3       10.00      -15.16     82.95 o
  -8  -3   3     2674.18     2484.34    160.29 o
  -7  -3   3     1238.22     1453.68    136.52 o
  -6  -3   3      465.96      456.60    146.75 o
  -5  -3   3      399.25      442.92     85.53 o
  -4  -3   3     1556.04     1543.44     98.67 o
  -3  -3   3      893.34     1226.68     80.52 o
  -2  -3   3     1549.21     1613.05    193.20 o
  -1  -3   3     2620.17     2307.56    105.85 o
   0  -3   3     4272.44     4263.86    139.45 o
   1  -3   3     1640.94     1518.85     40.90 o
   2  -3   3     1262.36     1266.70     39.25 o
   3  -3   3      372.74      331.13     33.62 o
   4  -3   3      318.55      405.61     41.92 o
   5  -3   3     2708.18     2714.20    101.81 o
   6  -3   3      733.01      745.32     75.30 o
   7  -3   3        2.70      -35.80     57.99 o
   8  -3   3      157.31       77.94     68.09 o
   9  -3   3      434.89      358.10     87.86 o
  -9  -2   3      237.10      207.91     91.39 o
  -8  -2   3        2.42      -56.77     76.27 o
  -7  -2   3     1090.02      919.84    118.58 o
  -6  -2   3     2357.78     2476.59    149.15 o
  -5  -2   3      215.89      221.10     84.09 o
  -4  -2   3     3225.71     3102.83    160.44 o
  -3  -2   3     4509.84     4541.24    155.62 o
  -2  -2   3     4492.15     5004.33    165.36 o
  -1  -2   3      461.25      486.75     78.26 o
   0  -2   3    14395.96    14378.11    268.35 o
   1  -2   3    18772.66    19058.75    220.61 o
   2  -2   3      145.53      133.82     24.23 o
   3  -2   3     1873.19     1786.45     54.48 o
   4  -2   3     1303.91     1181.73     54.18 o
   5  -2   3      339.98      447.33     55.97 o
   6  -2   3     1213.25     1285.00     82.22 o
   7  -2   3     1398.61     1469.76    104.71 o
   8  -2   3        0.08      -41.28     99.23 o
   9  -2   3      126.95      143.42     72.04 o
  -9  -1   3      360.63      365.28     97.88 o
  -8  -1   3      619.37      563.08    103.82 o
  -7  -1   3      138.48       49.62     75.50 o
  -6  -1   3     2062.83     1953.07    129.00 o
  -5  -1   3     3795.97     3889.23    200.47 o
  -4  -1   3      170.62      208.84     56.76 o
  -3  -1   3     1966.87     1987.84    105.55 o
  -2  -1   3     7486.17     8239.04    219.28 o
  -1  -1   3     5032.24     5122.02    297.16 o
   0  -1   3     1948.06     2148.36     59.66 o
   1  -1   3      104.72       88.79     23.38 o
   2  -1   3     9627.12     9421.25    119.97 o
   3  -1   3      417.66      439.08     31.41 o
   4  -1   3      837.79      758.32     47.27 o
   5  -1   3     1051.91     1070.67    122.48 o
   6  -1   3      103.79       97.37    105.26 o
   7  -1   3     3792.93     3846.12    152.42 o
   8  -1   3     1894.28     2215.09    130.35 o
   9  -1   3       24.21      -55.95     62.60 o
  -9   0   3      565.49      612.56    105.98 o
  -8   0   3      410.13      336.23     88.45 o
  -7   0   3      407.08      336.77     89.84 o
  -6   0   3      741.82      681.27    111.65 o
  -5   0   3     1940.86     2059.11    106.63 o
  -4   0   3     2013.80     1864.61    112.72 o
  -3   0   3      217.56      225.79     56.81 o
  -2   0   3    11710.75    11375.78    205.44 o
  -1   0   3     6274.96     6380.03    126.77 o
   0   0   3     1844.32     1837.13     50.61 o
   1   0   3     7778.98     7831.08     86.88 o
   2   0   3      353.86      348.59     25.20 o
   3   0   3      389.82      339.43     29.54 o
   4   0   3      458.25      499.12     53.17 o
   5   0   3     2097.30     2146.40     86.23 o
   6   0   3        8.18        6.84     79.45 o
   7   0   3        2.96       89.61    114.53 o
   8   0   3     1766.46     1787.59    329.18 o
   9   0   3      651.71      722.11    175.69 o
  -9   1   3        1.41        8.06     80.03 o
  -8   1   3      673.21      670.66    103.50 o
  -7   1   3      140.12      114.83     76.66 o
  -6   1   3        4.37       10.98     72.28 o
  -5   1   3     1027.37      915.70     80.10 o
  -4   1   3      239.45      196.17     47.91 o
  -3   1   3      803.97      919.57    125.80 o
  -2   1   3     4044.44     4165.73    158.54 o
  -1   1   3    39611.59    40481.20    515.24 o
   0   1   3      210.69      255.23     15.88 o
   1   1   3     1737.01     1804.79     48.66 o
   2   1   3    32758.14    32612.20    424.54 o
   3   1   3    16565.11    17186.34    207.39 o
   4   1   3      118.74      140.89     31.81 o
   5   1   3        2.19      -11.15     39.35 o
   6   1   3      108.25      167.15     56.12 o
   7   1   3      537.85      531.27     70.67 o
   8   1   3       83.08       85.93     81.41 o
   9   1   3      705.10      901.19     88.19 o
  -9   2   3     1303.02     1540.12    139.25 o
  -8   2   3       95.85       81.16     80.72 o
  -7   2   3     1510.69     1621.09    123.77 o
  -6   2   3     1820.34     1835.84    137.11 o
  -5   2   3        1.51      -51.11     51.11 o
  -4   2   3       16.27       27.21     38.15 o
  -3   2   3     1523.26     1634.51     60.76 o
  -2   2   3     2421.31     2608.35    105.10 o
  -1   2   3     3353.85     3361.14    136.76 o
   0   2   3      102.27       63.87     21.41 o
   1   2   3      899.37      815.41     29.73 o
   2   2   3      315.09      350.18     20.12 o
   3   2   3     8072.37     8178.53    129.36 o
   4   2   3     4384.87     4390.80    154.38 o
   5   2   3     1482.76     1625.37     69.98 o
   6   2   3      322.15      374.95     62.39 o
   7   2   3      622.83      645.59     71.29 o
   8   2   3      528.62      663.10    103.61 o
   9   2   3       65.90      159.07     57.57 o
  -9   3   3      914.63      912.04    119.92 o
  -8   3   3      306.90      402.98    143.62 o
  -7   3   3        3.67      -73.64    147.58 o
  -6   3   3     5527.33     5242.61    183.50 o
  -5   3   3     2078.14     1879.21     88.92 o
  -4   3   3        9.02      -35.27     42.56 o
  -3   3   3     1074.43      946.27     47.70 o
  -2   3   3      709.98      614.97     53.69 o
  -1   3   3       15.47       19.08     27.61 o
   0   3   3      478.82      425.12     31.66 o
   1   3   3        2.16       19.90     19.38 o
   2   3   3     5910.95     5943.77     98.18 o
   3   3   3      394.42      505.64     47.72 o
   4   3   3     2232.65     2198.20     67.08 o
   5   3   3        1.44       22.39     38.41 o
   6   3   3      938.79      929.76     77.05 o
   7   3   3     2544.65     2501.32    112.42 o
   8   3   3      310.08      257.58    104.03 o
   9   3   3       17.34      216.53    144.75 o
  -8   4   3      243.03      333.21     91.63 o
  -7   4   3       83.21      106.87     74.24 o
  -6   4   3     1327.02     1203.52    178.47 o
  -5   4   3     3101.09     3115.42    124.73 o
  -4   4   3     1924.55     1802.98    111.05 o
  -3   4   3     3116.73     3085.77    124.89 o
  -2   4   3     9216.27     8535.99    201.50 o
  -1   4   3     5582.23     5663.76    126.90 o
   0   4   3       88.72       54.76     30.02 o
   1   4   3     1056.25     1116.98     46.69 o
   2   4   3     9762.78    10167.45    135.82 o
   3   4   3     1180.94     1170.69     71.23 o
   4   4   3      222.25      291.12     75.56 o
   5   4   3     5450.61     5506.38    155.05 o
   6   4   3     1842.58     1718.50    105.68 o
   7   4   3       11.37      -26.06     50.31 o
   8   4   3      165.41      207.48     58.35 o
   9   4   3      483.18      433.28    162.28 o
  -8   5   3       19.88      124.29    116.91 o
  -7   5   3     2190.51     2148.48    143.98 o
  -6   5   3      450.72      357.36     84.48 o
  -5   5   3       79.56       63.91     61.88 o
  -4   5   3     2318.97     2306.69    135.38 o
  -3   5   3     2891.45     2931.63    171.16 o
  -2   5   3        0.41       15.25     48.72 o
  -1   5   3     1468.18     1461.70     73.76 o
   0   5   3       55.77      117.75     39.44 o
   1   5   3      273.24      263.77     36.73 o
   2   5   3     5630.33     5900.69    119.53 o
   3   5   3     1672.52     1668.46     65.45 o
   4   5   3      260.92      212.24     45.77 o
   5   5   3      323.93      252.71     76.76 o
   6   5   3     3033.51     3124.31    135.63 o
   7   5   3      466.33      492.53     72.66 o
   8   5   3       58.06       59.42     82.72 o
  -8   6   3      123.20        9.56    102.01 o
  -7   6   3     2054.88     1914.79    209.69 o
  -6   6   3      693.25      900.98    151.38 o
  -5   6   3     1130.85     1111.86     90.56 o
  -4   6   3      315.17      291.25     82.46 o
  -3   6   3     2586.98     2318.45    130.09 o
  -2   6   3     2466.71     2293.08    116.71 o
  -1   6   3      165.21      189.13     56.03 o
   0   6   3     2269.99     1971.47     96.37 o
   1   6   3       92.59      200.66     39.28 o
   2   6   3       18.67      104.30     39.97 o
   3   6   3      997.56     1062.51     70.43 o
   4   6   3       60.01       32.15     64.97 o
   5   6   3     1599.39     1590.52    174.13 o
   6   6   3       50.74        3.12     65.20 o
   7   6   3     1182.34     1110.12     95.00 o
   8   6   3        0.10      -52.36     52.36 o
  -7   7   3      525.23      535.78    152.38 o
  -6   7   3      825.95      801.73    152.75 o
  -5   7   3      494.71      451.70    124.88 o
  -4   7   3      345.38      211.34     85.13 o
  -3   7   3     1073.70     1024.85    132.14 o
  -2   7   3     2305.61     2223.20    124.38 o
  -1   7   3      103.59       47.38     57.03 o
   0   7   3     1871.27     1767.18    101.71 o
   1   7   3     8576.88     8449.61    162.65 o
   2   7   3     3554.61     3405.52    110.95 o
   3   7   3      267.88      238.97     68.62 o
   4   7   3     2918.82     2831.98    137.49 o
   5   7   3      405.01      396.16     80.97 o
   6   7   3      153.86       89.49     71.96 o
   7   7   3       10.65      -70.62     70.62 o
   8   7   3       12.50       52.34    127.01 o
  -7   8   3      308.43      335.61    139.61 o
  -6   8   3        0.23       25.87    108.94 o
  -5   8   3      361.26      270.44    273.96 o
  -4   8   3      198.86      264.83     89.04 o
  -3   8   3     3263.72     3413.70    164.90 o
  -2   8   3       10.54       -3.18     69.20 o
  -1   8   3      514.27      602.05     86.01 o
   0   8   3      486.38      457.92     81.10 o
   1   8   3     2317.10     2426.11     99.27 o
   2   8   3     2703.19     2773.34    127.83 o
   3   8   3      733.98      775.31     92.76 o
   4   8   3     1654.09     1616.80    111.84 o
   5   8   3     2026.42     1906.37    123.85 o
   6   8   3      947.91      704.58    101.55 o
   7   8   3       50.73       32.43    192.31 o
  -6   9   3      375.92      255.01    139.81 o
  -5   9   3      524.81      422.80    251.82 o
  -4   9   3     3053.54     3136.57    174.51 o
  -3   9   3      749.20      649.94    160.93 o
  -2   9   3        8.79       69.79    101.31 o
  -1   9   3        2.65      100.45     82.45 o
   0   9   3      265.02      185.47     75.93 o
   1   9   3      100.95      -24.18     58.99 o
   2   9   3        1.10       27.03     68.56 o
   3   9   3      421.26      528.99     83.49 o
   4   9   3       15.58      -23.98     67.93 o
   5   9   3     1545.11     1341.12    114.37 o
   6   9   3      994.44      997.94    113.40 o
   7   9   3       18.30     -129.10    214.47 o
  -6  10   3      542.69      669.80    177.38 o
  -5  10   3       36.92       19.24     84.68 o
  -4  10   3     1262.36     1216.01    136.15 o
  -3  10   3     2635.70     2696.36    254.29 o
  -2  10   3      619.82      535.16    122.17 o
  -1  10   3      319.93      463.59     89.95 o
   0  10   3     2242.73     2540.04    140.71 o
   1  10   3      250.63      397.20    166.55 o
   2  10   3      451.25      410.01    113.25 o
   3  10   3       85.30      166.89     71.67 o
   4  10   3      873.12      980.23    115.05 o
   5  10   3        0.59       19.58    115.09 o
   6  10   3       78.98       67.63    148.02 o
  -5  11   3       27.14      160.51     99.95 o
  -4  11   3       15.43       -2.51     88.56 o
  -3  11   3     1176.38     1158.37    319.38 o
  -2  11   3     1179.43     1276.44    181.29 o
  -1  11   3        0.37       72.27     89.02 o
   0  11   3     1443.26     1357.55    187.03 o
   3  11   3      218.35      168.37    138.94 o
   4  11   3      872.86      744.64    165.28 o
   5  11   3      269.73      307.31    144.95 o
  -3  12   3       12.61       88.18     97.61 o
   0  12   3       47.80     -127.30    127.30 o
   1  12   3      746.02     8881.86    401.76 o
   2  12   3      868.44      851.44    174.25 o
   3  12   3      162.29      347.09    156.72 o
   4  12   3      554.41      743.80    181.27 o
  -1  13   3      529.50      370.50    161.69 o
   0  13   3      435.24      209.27    165.16 o
   1  13   3      169.56      238.28    144.50 o
  -2 -12   4        7.10      187.74    165.32 o
  -1 -12   4       62.08      198.29    150.76 o
   0 -12   4      387.01      612.51    221.77 o
   1 -12   4      252.20      460.79    122.56 o
   2 -12   4       24.19      143.57    230.75 o
  -4 -11   4        0.97      148.42    168.87 o
  -3 -11   4      426.21      680.90    189.95 o
  -2 -11   4     1102.60     1079.83    202.97 o
  -1 -11   4      219.70      571.33    297.59 o
   0 -11   4      118.99      163.82    111.01 o
   1 -11   4      150.48      446.17    185.40 o
   2 -11   4        0.38      -34.83    244.33 o
   3 -11   4        7.27      183.83    113.16 o
   4 -11   4      129.75      300.97    161.02 o
  -5 -10   4      214.32      281.69    174.00 o
  -1 -10   4     1114.50     1397.17    311.34 o
   0 -10   4      294.00      369.78    108.58 o
   1 -10   4     3295.52     3107.23    193.89 o
   2 -10   4     2794.66     2393.40    360.80 o
   3 -10   4      234.45      193.26    102.55 o
   4 -10   4        2.76      -89.32    126.21 o
   5 -10   4      574.36      810.46    186.98 o
  -6  -9   4       69.43       50.13    104.13 o
  -3  -9   4      163.88      233.11    120.21 o
  -2  -9   4       38.94      100.34     95.30 o
  -1  -9   4     1474.60     1800.91    137.61 o
   0  -9   4     1025.09     1167.33    112.70 o
   1  -9   4       47.31      126.02    131.12 o
   2  -9   4     2531.02     2112.02    282.23 o
   3  -9   4     2248.94     2135.08    164.55 o
   4  -9   4      150.56      369.38    149.09 o
   5  -9   4      415.54      327.43    145.25 o
   6  -9   4      547.41      625.85    170.08 o
  -7  -8   4     1681.39     1446.36    240.99 o
  -6  -8   4     1761.34     1799.03    253.87 o
  -5  -8   4      132.44      266.41     93.97 o
  -4  -8   4      184.80      142.21     80.09 o
  -3  -8   4      260.38      309.82     79.81 o
  -2  -8   4      609.97      616.11     77.36 o
  -1  -8   4        0.95       52.17     52.30 o
   0  -8   4       55.51      -70.03     70.03 o
   1  -8   4     2536.48     2433.18    137.06 o
   2  -8   4       44.56       43.08    103.41 o
   3  -8   4      857.14      980.10    120.99 o
   4  -8   4       62.28       25.63    118.49 o
   5  -8   4     1220.67     1065.68    176.05 o
   6  -8   4      318.49      358.23    142.41 o
   7  -8   4      294.89      389.41    143.37 o
  -7  -7   4      126.57       21.50     94.33 o
  -6  -7   4     1931.60     1991.68    157.93 o
  -5  -7   4     1511.26     1623.32    132.55 o
  -4  -7   4      678.16      631.73    108.49 o
  -3  -7   4      826.95      914.84     93.07 o
  -2  -7   4     1033.35     1177.10    110.84 o
  -1  -7   4      261.65      251.69     58.60 o
   0  -7   4      186.92      208.30     46.50 o
   1  -7   4     4288.41     4230.63    136.46 o
   2  -7   4     1718.60     1614.07     97.45 o
   3  -7   4       68.20       52.84     80.19 o
   4  -7   4      814.49      918.54    141.36 o
   5  -7   4      948.68      844.18    154.72 o
   6  -7   4      127.40       45.03    112.69 o
   7  -7   4     1816.16     1574.59    195.75 o
  -8  -6   4      380.80      354.19    108.45 o
  -7  -6   4      374.04      439.18    245.48 o
  -6  -6   4      165.39      150.59     91.67 o
  -5  -6   4     1637.03     1644.47    245.79 o
  -4  -6   4     1225.19     1233.18    114.65 o
  -3  -6   4        1.70       10.06     73.49 o
  -2  -6   4     3490.29     3356.05    116.91 o
  -1  -6   4      357.80      355.78     51.37 o
   0  -6   4      632.95      630.77     51.74 o
   1  -6   4     2347.94     2200.23     90.82 o
   2  -6   4     4432.11     4543.35    131.29 o
   3  -6   4      249.01      233.81     74.72 o
   4  -6   4      132.09      132.03     60.57 o
   5  -6   4     2650.10     2581.06    151.47 o
   6  -6   4     1786.43     1650.63    180.26 o
   7  -6   4       66.93      107.89    112.57 o
   8  -6   4      813.51     1276.75    178.51 o
  -8  -5   4      355.74      278.42    130.58 o
  -7  -5   4     1088.38     1414.99    134.54 o
  -6  -5   4      278.73      189.42    105.85 o
  -5  -5   4      409.47      381.59    104.98 o
  -4  -5   4     1029.72     1112.29    107.30 o
  -3  -5   4     2816.68     2674.39    124.05 o
  -2  -5   4     1109.77     1170.32     79.22 o
  -1  -5   4     5240.49     5028.16    119.84 o
   0  -5   4     4378.51     4358.85    133.89 o
   1  -5   4      278.16      370.97     68.27 o
   2  -5   4      100.19       34.01     39.93 o
   3  -5   4      744.02      746.02     66.10 o
   4  -5   4      846.65      895.22     83.11 o
   5  -5   4        1.21      -48.96     48.96 o
   6  -5   4     1153.60     1177.49    111.37 o
   7  -5   4       30.79       24.71    100.50 o
   8  -5   4      373.16      718.68    141.28 o
  -8  -4   4      140.01      -40.17     83.82 o
  -7  -4   4      161.76      117.49    179.87 o
  -6  -4   4       87.86        1.66     87.17 o
  -5  -4   4       30.06      124.11    123.78 o
  -4  -4   4     3340.65     3472.37    144.82 o
  -3  -4   4      500.76      585.41     73.37 o
  -2  -4   4     1782.84     1682.34    115.21 o
  -1  -4   4     3162.62     3324.56    136.41 o
   0  -4   4     7283.73     7510.79    165.51 o
   1  -4   4     6609.26     6476.21     98.83 o
   2  -4   4       30.95       22.54     24.20 o
   3  -4   4     3394.70     3497.78    100.75 o
   4  -4   4       87.90       95.26     37.69 o
   5  -4   4        5.68       14.63     50.19 o
   6  -4   4      118.02      128.71     58.99 o
   7  -4   4      107.72      258.14     62.83 o
   8  -4   4      148.57      230.14    107.85 o
  -9  -3   4     1120.46     1277.45    137.18 o
  -8  -3   4     1519.28     1570.32    139.64 o
  -7  -3   4        0.26      -76.50     76.50 o
  -6  -3   4       91.68       78.26     87.18 o
  -5  -3   4      837.41      943.51    100.41 o
  -4  -3   4      214.13      245.07    115.35 o
  -3  -3   4        2.11       52.01     80.42 o
  -2  -3   4       42.23      -17.55     67.89 o
  -1  -3   4      144.35       91.76     61.21 o
   0  -3   4     1525.81     1506.27     68.22 o
   1  -3   4    19733.21    20347.73    303.81 o
   2  -3   4     1187.26     1107.13     43.44 o
   3  -3   4     1097.24     1115.00     50.89 o
   4  -3   4     2808.68     2754.06     83.43 o
   5  -3   4     1355.30     1356.88     80.04 o
   6  -3   4      465.12      468.12     69.61 o
   7  -3   4      427.17      410.05     68.19 o
   8  -3   4      388.72      348.32     81.98 o
   9  -3   4      792.13      737.88    127.84 o
  -9  -2   4      387.57      313.75     98.50 o
  -8  -2   4     1509.68     1697.56    209.36 o
  -7  -2   4      341.63      326.41     92.36 o
  -6  -2   4      453.67      349.20     97.30 o
  -5  -2   4     7986.84     8150.88    211.67 o
  -4  -2   4     4306.38     4544.62    189.44 o
  -3  -2   4     1165.34     1211.57     99.36 o
  -2  -2   4      557.46      527.55     73.39 o
  -1  -2   4     1822.65     1638.76     87.36 o
   0  -2   4     5751.56     5113.54    222.22 o
   1  -2   4     3104.13     2874.01     71.56 o
   2  -2   4     5443.62     5415.41     89.29 o
   3  -2   4     1065.19     1102.93     48.12 o
   4  -2   4     1460.83     1430.65     56.06 o
   5  -2   4     3505.85     3545.79    114.26 o
   6  -2   4      420.95      277.06     58.86 o
   7  -2   4      942.50      965.48     91.83 o
   8  -2   4      971.92     1167.48    138.94 o
   9  -2   4      230.62      298.27     79.26 o
  -9  -1   4        2.69      -60.14     78.12 o
  -8  -1   4      345.90      321.45     95.16 o
  -7  -1   4     1188.17     1391.40    123.64 o
  -6  -1   4      155.64      163.56     88.81 o
  -5  -1   4     7611.29     7868.45    203.51 o
  -4  -1   4    13236.51    12889.29    313.08 o
  -3  -1   4     9306.20    10086.02    230.29 o
  -2  -1   4     1359.59     1500.58     96.13 o
  -1  -1   4      615.27      638.93     80.19 o
   0  -1   4     3881.23     4201.24    111.70 o
   1  -1   4     2177.49     2598.23    192.74 o
   2  -1   4     8804.89     9126.83    156.70 o
   3  -1   4    10807.35    10738.46    144.00 o
   4  -1   4     5733.65     5776.25    107.97 o
   5  -1   4       33.80      -22.10     39.57 o
   6  -1   4     1703.34     1680.25     91.72 o
   7  -1   4        0.98       -0.90     54.81 o
   8  -1   4      398.96      499.73     79.36 o
   9  -1   4     1170.52     1538.90    284.82 o
  -9   0   4      166.69      168.56    133.27 o
  -8   0   4      310.66      286.31     92.40 o
  -7   0   4       45.06       37.02     73.92 o
  -6   0   4      566.01      677.89    102.35 o
  -5   0   4      457.38      419.17     73.57 o
  -4   0   4      724.99      745.04     99.03 o
  -3   0   4     1429.63     1278.83     86.21 o
  -2   0   4      625.66      620.50     68.21 o
  -1   0   4      692.11      880.27     96.43 o
   0   0   4     6530.08     6141.98    110.80 o
   1   0   4     9397.34     9689.30    112.78 o
   2   0   4     4387.65     4250.73     91.39 o
   3   0   4     5880.32     5866.04     95.17 o
   4   0   4     3333.66     3359.03     80.66 o
   5   0   4       93.29       95.60     37.59 o
   6   0   4      697.97      675.24     69.77 o
   7   0   4     1471.67     1447.09    119.04 o
   8   0   4      277.99      289.62     64.81 o
   9   0   4      386.87      852.54    171.52 o
  -9   1   4      416.98      494.56    104.85 o
  -8   1   4      111.55      137.13     86.53 o
  -7   1   4      970.21      976.11    107.35 o
  -6   1   4      613.40      668.57    113.88 o
  -5   1   4     1766.21     1638.24    116.58 o
  -4   1   4     1939.59     2152.49    116.10 o
  -3   1   4      642.15      641.36     84.58 o
  -2   1   4      309.19      385.09     59.33 o
  -1   1   4      995.55      938.44     99.52 o
   0   1   4     1237.47     1121.56     52.23 o
   1   1   4     6331.72     6004.74     72.45 o
   2   1   4      559.01      591.11     41.87 o
   3   1   4     3382.89     3756.28    194.14 o
   4   1   4     4460.00     4908.48    165.24 o
   5   1   4       21.35      -15.44     31.75 o
   6   1   4       20.63       11.92     45.09 o
   7   1   4       61.22       64.57     47.29 o
   8   1   4     1101.42     1365.02    141.74 o
   9   1   4        0.14       12.06    123.71 o
  -9   2   4      782.93      753.67    116.78 o
  -8   2   4      448.90      514.84    117.18 o
  -7   2   4      344.73      439.85     99.69 o
  -6   2   4     2619.30     2592.84    124.70 o
  -5   2   4     2395.78     2392.35    175.02 o
  -4   2   4     2131.93     2109.50     90.42 o
  -3   2   4      428.01      433.25     66.93 o
  -2   2   4    12096.60    12325.13    217.51 o
  -1   2   4    16057.05    16140.16    202.87 o
   0   2   4    11249.80    11108.77    174.18 o
   1   2   4      255.86      294.55     24.15 o
   2   2   4    10870.37    10783.53    171.13 o
   3   2   4     5725.71     5800.43    166.91 o
   4   2   4     2061.79     1820.09    146.25 o
   5   2   4      757.90      652.55    102.55 o
   6   2   4       79.77      107.74     38.46 o
   7   2   4      813.72      950.74     74.67 o
   8   2   4      481.98      323.13    137.61 o
   9   2   4        7.61     -104.22    104.22 o
  -9   3   4      549.58      630.89    217.56 o
  -8   3   4      341.66      358.87    113.05 o
  -7   3   4     1261.75     1136.90    114.49 o
  -6   3   4      452.43      420.88     79.14 o
  -5   3   4     1006.24      945.27    147.56 o
  -4   3   4     3173.62     3122.97     94.19 o
  -3   3   4      143.56      114.71     36.79 o
  -2   3   4     1277.15     1455.73     75.07 o
  -1   3   4      139.48      106.19     32.85 o
   0   3   4     1831.88     1798.55     53.94 o
   1   3   4       55.07       69.42     20.25 o
   2   3   4     4898.10     4668.41     81.88 o
   3   3   4     6450.27     6479.31    112.01 o
   4   3   4       28.79       86.35     74.63 o
   5   3   4     3585.82     3695.23    144.02 o
   6   3   4     2308.94     2426.12    187.23 o
   7   3   4      558.24      379.02    131.26 o
   8   3   4        4.67       79.26    128.93 o
   9   3   4      583.85      475.26    166.78 o
  -8   4   4      122.50       78.81     84.44 o
  -7   4   4     1550.49     1918.07    290.39 o
  -6   4   4     1357.62     1450.74    151.12 o
  -5   4   4      190.97      146.97     85.30 o
  -4   4   4     1376.36     1408.33    109.22 o
  -3   4   4     2022.78     2094.40    118.79 o
  -2   4   4      150.27      176.05     47.16 o
  -1   4   4     1932.39     2036.15     57.84 o
   0   4   4       44.63       12.68     24.87 o
   1   4   4        5.11      -10.67     20.68 o
   2   4   4      265.15      261.36     30.53 o
   3   4   4     3041.56     3100.80    124.93 o
   4   4   4     4412.95     4454.69    134.29 o
   5   4   4      681.75      727.96     44.72 o
   6   4   4     2509.13     2892.99    243.20 o
   7   4   4     1107.50      848.06    156.85 o
   8   4   4       34.19        6.97    116.78 o
   9   4   4      875.07     1082.80    206.52 o
  -8   5   4       67.67       28.17    113.86 o
  -7   5   4       78.32      149.89    246.64 o
  -6   5   4     1418.82     1241.34    137.45 o
  -5   5   4     1319.32     1448.23    156.55 o
  -4   5   4      197.70      383.34     85.33 o
  -3   5   4     8074.60     7590.70    275.08 o
  -2   5   4    13558.34    13186.83    270.41 o
  -1   5   4       15.87      -40.92     42.10 o
   0   5   4      141.55      171.34     42.45 o
   1   5   4     2840.60     2689.00     89.13 o
   2   5   4      722.14      667.53     39.77 o
   3   5   4      117.89      118.66     36.65 o
   4   5   4     1180.52     1216.79     64.19 o
   5   5   4     1668.64     1658.55    168.16 o
   6   5   4      155.49      130.89     56.99 o
   7   5   4      488.41      483.11    151.72 o
   8   5   4       37.69      146.16    135.40 o
  -8   6   4      308.53      375.22    143.16 o
  -7   6   4      366.42     1973.60    440.75 o
  -6   6   4       48.02        7.11     67.47 o
  -5   6   4      105.71      192.58     85.86 o
  -4   6   4      833.32      820.02    110.38 o
  -3   6   4      152.48       78.11     70.56 o
  -2   6   4     3940.31     3583.07     86.74 o
  -1   6   4     2358.57     2175.32    144.63 o
   0   6   4       68.02       41.98     42.71 o
   1   6   4     1330.61     1078.85     58.36 o
   2   6   4     3464.34     3364.70    170.36 o
   3   6   4      394.94      501.52     51.28 o
   4   6   4      358.68      227.74     69.96 o
   5   6   4      545.05      656.08     85.56 o
   6   6   4     1012.78      961.14     83.33 o
   7   6   4      121.53      152.35     54.45 o
   8   6   4      372.66      468.34    166.12 o
  -7   7   4      322.34     2795.62    496.22 o
  -6   7   4      125.52      -65.17    215.62 o
  -5   7   4      268.94      314.42    140.37 o
  -4   7   4      480.89      501.46    152.83 o
  -3   7   4      534.60      556.10     99.94 o
  -2   7   4       89.72      111.80     47.21 o
  -1   7   4     1437.19     1362.63     97.48 o
   0   7   4     1741.59     1768.57    101.98 o
   1   7   4       96.00       76.21     44.82 o
   2   7   4      842.53      777.21     76.10 o
   3   7   4     2011.08     2024.12    144.37 o
   4   7   4      429.63      349.90     81.36 o
   5   7   4      917.96      921.71     92.36 o
   6   7   4      828.58      814.72     88.55 o
   7   7   4        1.50      -70.37     70.37 o
   8   7   4       48.20       46.50    130.14 o
  -7   8   4      634.81      620.80    166.45 o
  -6   8   4      486.47      610.51    154.27 o
  -5   8   4        0.06      -30.59    126.68 o
  -4   8   4     3913.14     3685.75    290.93 o
  -3   8   4     1688.93     1979.89    143.01 o
  -2   8   4      216.97      278.80     96.89 o
  -1   8   4        1.95       43.53     65.18 o
   0   8   4     2853.06     2542.05    130.24 o
   1   8   4     2943.09     2588.27    100.51 o
   2   8   4        5.71        8.02     76.52 o
   3   8   4     1787.64     1766.53    111.04 o
   4   8   4     1200.28     1225.77    165.71 o
   5   8   4       38.34      -51.89     66.90 o
   6   8   4      856.01      771.79     98.33 o
   7   8   4       33.84      -68.20     68.20 o
  -6   9   4      666.95      672.54    153.59 o
  -5   9   4      483.76      430.56    131.93 o
  -4   9   4      503.39      672.57    111.97 o
  -3   9   4      556.18      610.06    138.47 o
  -2   9   4     1316.26     1200.26    115.91 o
  -1   9   4       11.51       70.33     75.93 o
   0   9   4       73.34      171.27     78.59 o
   1   9   4     1731.88     1709.09    109.88 o
   2   9   4       87.79       46.20     65.00 o
   3   9   4       59.38       70.07     68.46 o
   4   9   4     2525.83     2556.08    140.19 o
   5   9   4     3029.72     2912.10    514.04 o
   6   9   4       21.93       29.84     78.74 o
   7   9   4      324.97      310.41    217.49 o
  -5  10   4     1197.46     1360.02    269.64 o
  -4  10   4     1155.26     1326.86    145.55 o
  -3  10   4       64.49      129.44    139.36 o
  -2  10   4       59.25      272.64    122.96 o
  -1  10   4      710.72      889.56    143.31 o
   0  10   4       39.20      204.90     98.92 o
   1  10   4      194.05      294.81    157.85 o
   2  10   4      262.27      204.91    136.27 o
   3  10   4      124.93      268.90     78.84 o
   5  10   4     2266.71     2198.74    148.24 o
   6  10   4      506.39      551.51    106.91 o
  -4  11   4      756.28      816.94    126.76 o
  -3  11   4     1529.61     1836.20    164.19 o
  -2  11   4     1182.24     1225.95    139.70 o
  -1  11   4     1534.47     3460.70    328.27 o
   0  11   4     1333.59     1043.23    174.25 o
   1  11   4       77.83       15.53    125.50 o
   2  11   4       97.62       73.62    127.05 o
   3  11   4       78.28      150.76    127.05 o
   4  11   4       56.28       41.19    122.96 o
   5  11   4      133.35       76.07     90.43 o
  -3  12   4      785.04      979.45    294.98 o
  -2  12   4       72.01      171.37    141.74 o
  -1  12   4      312.62      469.09    161.48 o
   1  12   4      771.84     8167.90    377.18 o
   2  12   4       50.96      170.96    128.63 o
   3  12   4      958.15     1075.70    184.02 o
   0  13   4        0.89     -128.38    128.38 o
  -2 -12   5      835.30      678.32    190.66 o
  -1 -12   5      488.80      303.68    173.54 o
   0 -12   5      125.11      259.80    140.80 o
   1 -12   5      293.84      617.76    217.66 o
   2 -12   5     1037.32     1336.48    260.57 o
  -4 -11   5      473.27      557.61    192.12 o
  -3 -11   5        5.14      109.19    165.24 o
  -2 -11   5      389.65      429.35    163.78 o
  -1 -11   5     2323.92     2550.97    267.08 o
   0 -11   5      447.32      426.41    125.43 o
   1 -11   5      257.41      511.76    127.73 o
   2 -11   5       61.66       97.62    258.48 o
   3 -11   5      260.77      271.17    174.09 o
   4 -11   5       89.02       81.51    155.05 o
  -5 -10   5      267.49      166.12    170.54 o
  -2 -10   5      212.67      371.96    288.34 o
  -1 -10   5      580.37      769.10    242.77 o
   0 -10   5      614.40      812.40    165.43 o
   1 -10   5      136.29      361.28    176.59 o
   2 -10   5      107.05       77.09    104.89 o
   3 -10   5      563.05      427.86    133.04 o
   4 -10   5        5.90      241.33    164.28 o
   5 -10   5        9.13       32.18    145.50 o
  -6  -9   5      552.15      470.21    139.24 o
  -4  -9   5       62.20      117.07     90.47 o
  -3  -9   5     1711.30     2101.30    421.67 o
  -2  -9   5     1227.29     1200.01    126.57 o
  -1  -9   5      286.09      451.18    100.05 o
   0  -9   5      942.82     1071.43    134.32 o
   1  -9   5     4269.25     4116.82    335.86 o
   2  -9   5     1543.87     1421.12    142.13 o
   3  -9   5      737.42      714.11    126.57 o
   4  -9   5      555.79      506.32    169.33 o
   5  -9   5       76.43      294.37    155.22 o
   6  -9   5        3.69       37.15    133.56 o
  -7  -8   5       77.07      138.13    166.82 o
  -6  -8   5      313.01      335.70    231.20 o
  -5  -8   5      702.60      659.32    126.92 o
  -4  -8   5       74.25       91.87    192.92 o
  -3  -8   5       76.99       64.61     69.17 o
  -2  -8   5     1333.16     1286.99     94.24 o
  -1  -8   5      869.63     1009.02    118.03 o
   0  -8   5      852.90      927.97    102.60 o
   1  -8   5      156.26      206.75     78.75 o
   2  -8   5     3304.67     2915.99    263.53 o
   3  -8   5      221.67      243.60     93.32 o
   4  -8   5     2094.70     2276.61    234.15 o
   5  -8   5      960.58      817.22    174.80 o
   6  -8   5      380.78      422.59    151.72 o
  -7  -7   5     1471.14     1585.37    346.19 o
  -6  -7   5      325.54      330.23    248.96 o
  -5  -7   5       20.49       76.70     82.50 o
  -4  -7   5     3178.52     3470.63    177.74 o
  -3  -7   5      106.74      133.25     81.14 o
  -2  -7   5       31.97       -1.50     62.55 o
  -1  -7   5       43.79      116.44     54.28 o
   0  -7   5       24.20      -15.84     41.37 o
   1  -7   5       53.67       79.88     64.41 o
   2  -7   5     1236.17     1286.54    109.19 o
   3  -7   5      940.49      866.68    121.46 o
   4  -7   5       13.75        6.35     76.31 o
   5  -7   5     1201.81     1292.82    177.84 o
   6  -7   5      762.75     1001.11    175.17 o
   7  -7   5       40.75      269.62    132.10 o
  -8  -6   5      121.40       87.96    101.52 o
  -7  -6   5      816.95      737.06    124.91 o
  -6  -6   5      619.17      841.37    287.17 o
  -5  -6   5      138.10       36.57     93.92 o
  -4  -6   5      716.63      865.36    106.84 o
  -3  -6   5     8190.93     7989.63    209.65 o
  -2  -6   5        5.68       54.36     77.36 o
  -1  -6   5     1359.95     1428.85     79.96 o
   0  -6   5      582.89      475.64     48.40 o
   1  -6   5     3896.57     3871.53     92.09 o
   2  -6   5      435.15      498.16     62.76 o
   3  -6   5     1067.29     1015.97    103.57 o
   4  -6   5     1930.85     1844.18    118.90 o
   5  -6   5      246.55      247.06     80.95 o
   6  -6   5      769.20      804.66    148.38 o
   7  -6   5      999.44     1261.89    169.66 o
   8  -6   5        2.16       74.88    111.86 o
  -8  -5   5      486.26      383.42    174.40 o
  -7  -5   5      198.55      414.29    107.23 o
  -6  -5   5      121.95       16.91     86.50 o
  -5  -5   5     1085.78     1179.25    127.30 o
  -4  -5   5      257.72      275.40     89.56 o
  -3  -5   5     2028.80     2098.00    116.91 o
  -2  -5   5     2407.61     2297.26    193.37 o
  -1  -5   5        1.80      -50.50     52.34 o
   0  -5   5     4408.02     4110.05    130.77 o
   1  -5   5     1397.05     1273.70     51.39 o
   2  -5   5     3507.22     3669.99    130.93 o
   3  -5   5      160.13      196.45     48.24 o
   4  -5   5     1127.13     1100.14    125.46 o
   5  -5   5     1263.04     1377.17     86.11 o
   6  -5   5       21.69       33.50     70.43 o
   7  -5   5      503.14      570.34    133.81 o
   8  -5   5     1533.52     1477.30    175.05 o
  -8  -4   5     1203.21     1260.47    138.97 o
  -7  -4   5       18.34      -65.83     81.37 o
  -6  -4   5       33.63       31.84     95.66 o
  -5  -4   5     1411.28     1518.48    142.79 o
  -4  -4   5      720.37      722.81     95.50 o
  -3  -4   5      315.72      259.91    137.98 o
  -2  -4   5     4119.31     4149.06    178.34 o
  -1  -4   5     1105.38     1076.72     99.68 o
   0  -4   5      335.64      322.19     49.88 o
   1  -4   5      893.24      913.09     46.75 o
   2  -4   5     2742.43     2737.32     83.89 o
   3  -4   5        2.97        5.57     32.54 o
   4  -4   5     1596.25     1605.45     73.22 o
   5  -4   5        1.64       48.80     52.95 o
   6  -4   5       64.73       70.47     55.01 o
   7  -4   5      122.89      107.81     58.72 o
   8  -4   5     1080.34     1141.23    149.29 o
  -8  -3   5     1459.34     1578.48    142.54 o
  -7  -3   5     1022.25     1127.51    125.02 o
  -6  -3   5       75.08       99.29     91.69 o
  -5  -3   5     1315.87     1467.42    117.19 o
  -4  -3   5     4794.40     5105.64    226.76 o
  -3  -3   5       92.67      -12.71     89.28 o
  -2  -3   5     1603.03     1773.86    111.41 o
  -1  -3   5     4511.00     4430.35    200.19 o
   0  -3   5     6351.79     5860.35    344.29 o
   1  -3   5      209.84      271.08     55.49 o
   2  -3   5     6585.00     6593.88    140.88 o
   3  -3   5    10251.64    10447.86    152.76 o
   4  -3   5      129.83      135.46     37.83 o
   5  -3   5      457.92      410.38     60.52 o
   6  -3   5      219.21      284.52     71.08 o
   7  -3   5       91.98      154.62     59.29 o
   8  -3   5        2.69       77.00     67.49 o
  -9  -2   5      612.57      788.95    118.12 o
  -8  -2   5       14.40       55.25     84.90 o
  -7  -2   5     1065.10     1124.34    125.63 o
  -6  -2   5     3852.30     3710.90    280.27 o
  -5  -2   5      319.70      342.13     83.48 o
  -4  -2   5      144.93      127.70    101.03 o
  -3  -2   5        5.33       24.15     79.36 o
  -2  -2   5     1833.02     2046.73    109.61 o
  -1  -2   5      147.22      119.75     57.17 o
   0  -2   5     4306.11     4422.80    120.75 o
   1  -2   5     2898.36     2603.75    160.23 o
   2  -2   5     2278.00     2164.45     58.81 o
   3  -2   5     8512.42     8325.21    115.80 o
   4  -2   5     8860.57     8894.09    130.18 o
   5  -2   5      448.58      476.68     60.39 o
   6  -2   5     3007.23     3054.05    118.20 o
   7  -2   5      822.78      872.23    118.71 o
   8  -2   5      161.69      204.52    112.42 o
   9  -2   5       60.61      142.42    125.13 o
  -9  -1   5      158.99      298.51     99.28 o
  -8  -1   5      113.66       56.62    210.77 o
  -7  -1   5      219.63      144.34     83.11 o
  -6  -1   5     3556.73     3663.07    180.25 o
  -5  -1   5     7391.09     7552.67    289.89 o
  -4  -1   5       24.02      -25.81    104.80 o
  -3  -1   5     1252.05     1314.69    101.94 o
  -2  -1   5        6.61       18.98     60.18 o
  -1  -1   5     2012.27     2427.87    136.16 o
   0  -1   5     8635.88     8915.95    206.03 o
   1  -1   5     9753.88     9978.26    199.87 o
   2  -1   5     2542.73     2241.21     59.70 o
   3  -1   5     2486.56     2528.05     66.96 o
   4  -1   5     3688.20     3509.52     84.38 o
   5  -1   5     1140.10     1156.47     67.45 o
   6  -1   5      863.46      841.00     72.78 o
   7  -1   5     2788.32     2974.81    202.34 o
   8  -1   5     1232.49     1277.85     98.19 o
   9  -1   5        1.24      192.58    175.97 o
  -9   0   5      102.38       41.31    116.47 o
  -8   0   5      418.86      349.22     95.51 o
  -7   0   5       78.02      -13.87     77.59 o
  -6   0   5      247.24      210.02     83.26 o
  -5   0   5     6138.97     6595.43    240.42 o
  -4   0   5     3061.33     3186.93    149.02 o
  -3   0   5      297.94      223.66     66.68 o
  -2   0   5     8056.95     7744.30    176.80 o
  -1   0   5    18465.08    18348.53    286.05 o
   0   0   5      849.96      901.74     64.27 o
   1   0   5      615.44      576.96     42.82 o
   2   0   5     1338.67     1349.91     38.74 o
   3   0   5     2910.86     2883.05     78.04 o
   4   0   5       30.87       40.87     28.92 o
   5   0   5      441.93      426.14     44.22 o
   6   0   5      248.73      228.65     53.12 o
   7   0   5      427.54      541.18     64.84 o
   8   0   5      667.88      740.76     85.42 o
   9   0   5      210.75      257.39    138.28 o
  -9   1   5      434.31      503.41    106.54 o
  -8   1   5       10.87      -32.82     74.68 o
  -7   1   5       14.43       -5.49     74.94 o
  -6   1   5        0.25       -5.90     70.62 o
  -5   1   5        0.49      -74.65     74.65 o
  -4   1   5     1105.54     1015.41    105.48 o
  -3   1   5     1174.78     1209.09     91.71 o
  -2   1   5     4085.86     4222.93    130.59 o
  -1   1   5    16132.41    16190.86    253.95 o
   0   1   5     1702.14     1741.33    132.47 o
   1   1   5     5115.70     5058.60     69.33 o
   2   1   5     8257.22     8322.08    143.26 o
   3   1   5     5853.12     5963.65    167.24 o
   4   1   5      746.11      737.27     79.50 o
   5   1   5      137.76       92.95     71.67 o
   6   1   5      898.23      760.46    138.15 o
   7   1   5     1965.55     1897.93    193.24 o
   8   1   5       19.40      142.70    117.57 o
   9   1   5      255.94      242.58    144.91 o
  -9   2   5      796.79      874.26    121.23 o
  -8   2   5        1.46      -58.41     97.58 o
  -7   2   5      546.62      579.61     96.33 o
  -6   2   5      806.41      849.78     95.35 o
  -5   2   5       23.67       45.47     81.54 o
  -4   2   5      145.11      231.85     82.69 o
  -3   2   5     3915.00     3958.19    221.26 o
  -2   2   5     1459.95     1513.97     81.25 o
  -1   2   5      202.46      257.66     31.36 o
   0   2   5     2187.46     2120.26     51.75 o
   1   2   5      359.81      404.69     24.25 o
   2   2   5        1.84       38.77     34.93 o
   3   2   5     9625.48    10018.34    211.34 o
   4   2   5      332.40      258.75     64.40 o
   5   2   5     1573.16     1506.05    157.14 o
   6   2   5      496.50      477.35    131.10 o
   7   2   5     3070.76     3017.24    233.73 o
   8   2   5      159.77      236.28    129.64 o
   9   2   5        1.14     -104.76    104.76 o
  -9   3   5     1356.64     1382.33    140.15 o
  -8   3   5      233.40      278.90    100.02 o
  -7   3   5      206.11      246.93     90.45 o
  -6   3   5     4222.32     4033.12    187.29 o
  -5   3   5     1250.91     1278.60    117.53 o
  -4   3   5      445.68      532.56     50.23 o
  -3   3   5     6237.07     6203.85    120.57 o
  -2   3   5     2871.61     2761.78    101.52 o
  -1   3   5     7345.23     7756.52    121.61 o
   0   3   5      282.29      293.40     26.86 o
   1   3   5     2963.61     2807.12     53.93 o
   2   3   5     8130.05     8824.83    138.51 o
   3   3   5     1453.34     1343.76    142.22 o
   4   3   5     1902.33     2153.15    166.99 o
   5   3   5       12.36       32.72     95.45 o
   6   3   5      894.00      698.85    146.83 o
   7   3   5     1074.26      950.53    162.32 o
   8   3   5      305.30       92.37    120.79 o
   9   3   5      201.96      324.22    148.33 o
  -8   4   5      355.94      277.56     92.48 o
  -7   4   5      553.90      893.03    326.64 o
  -6   4   5      732.74      853.09    117.70 o
  -5   4   5     1264.47     1315.64    191.63 o
  -4   4   5      722.09      651.61     95.87 o
  -3   4   5      581.33      606.16     95.17 o
  -2   4   5     4690.82     4685.55    146.42 o
  -1   4   5      181.95      230.44     29.25 o
   0   4   5      332.90      388.26     54.09 o
   1   4   5     4511.96     4756.90    106.60 o
   2   4   5     6879.22     6957.48    185.15 o
   3   4   5     7508.74     7598.38    120.64 o
   4   4   5      226.45      200.30     83.55 o
   5   4   5     4281.85     3895.66    211.90 o
   6   4   5     1133.29     1295.11    181.43 o
   7   4   5       31.69       48.75    107.06 o
   8   4   5      219.26      226.01    137.27 o
  -8   5   5       20.53      -59.77     98.50 o
  -7   5   5     1283.03     1157.59    346.22 o
  -6   5   5      326.40      264.72     91.32 o
  -5   5   5      496.73      504.00    158.11 o
  -4   5   5     2661.91     2725.65    203.38 o
  -3   5   5     1781.14     1851.92    117.48 o
  -2   5   5      553.72      656.51     73.57 o
  -1   5   5      482.69      453.53     41.81 o
   0   5   5     1189.65     1333.46     59.81 o
   1   5   5        0.51        1.80     29.01 o
   2   5   5     3221.69     3565.39    122.96 o
   3   5   5      812.05      725.81     56.66 o
   4   5   5     1551.76     1589.86     64.64 o
   5   5   5      876.11      904.08     59.63 o
   6   5   5     2273.58     2161.62    183.54 o
   7   5   5      245.40      146.39    115.97 o
   8   5   5       13.70      -31.55    107.97 o
  -8   6   5      143.19      232.02    129.47 o
  -7   6   5      993.37     1412.30    582.74 o
  -6   6   5     1296.97     1120.61     98.62 o
  -5   6   5      298.33      264.82    107.91 o
  -4   6   5      261.14      207.38     82.37 o
  -3   6   5    10210.44     9555.87    323.09 o
  -2   6   5     2599.90     2710.57    288.77 o
  -1   6   5      126.84      154.40     51.98 o
   0   6   5      256.29      175.82     40.39 o
   1   6   5     1988.55     1901.18     86.67 o
   2   6   5        1.33        4.33     43.19 o
   3   6   5      370.97      360.15     48.03 o
   4   6   5       85.87       35.33     71.13 o
   5   6   5      396.23      434.54     71.60 o
   6   6   5      227.95      196.27    172.33 o
   7   6   5     1589.21     1508.06    202.05 o
   8   6   5        6.24     -109.73    110.60 o
  -7   7   5      227.51      364.62    144.66 o
  -6   7   5      673.74      657.49    115.98 o
  -5   7   5      194.80       89.91    108.89 o
  -4   7   5       37.55       22.91     84.04 o
  -3   7   5     3016.82     3020.95    160.54 o
  -2   7   5     3460.21     3424.18    149.63 o
  -1   7   5     1096.36     1142.78     69.65 o
   0   7   5     2028.82     2013.36    109.28 o
   1   7   5     5573.85     5502.68    131.60 o
   2   7   5      709.15      671.15    153.45 o
   3   7   5      628.42      619.54     81.50 o
   4   7   5     2537.79     2567.69    131.29 o
   5   7   5     2746.13     2632.47    136.72 o
   6   7   5       29.40      -42.25     56.43 o
   7   7   5        4.04      124.00    120.75 o
   8   7   5      513.79      695.51    181.56 o
  -7   8   5      106.42      279.14    137.15 o
  -6   8   5        0.19       55.32    113.49 o
  -5   8   5      775.57      664.00    194.98 o
  -4   8   5        5.10        4.90     75.31 o
  -3   8   5        1.07      140.58     87.65 o
  -2   8   5      912.13      984.18    104.77 o
  -1   8   5      439.01      500.10     82.01 o
   0   8   5      180.40      130.73     66.76 o
   1   8   5     1599.00     1657.77     85.50 o
   2   8   5     2279.04     2071.39    182.23 o
   3   8   5       57.61       42.82     71.39 o
   4   8   5      772.36      825.16     90.69 o
   5   8   5     2074.48     1886.64    116.75 o
   6   8   5      425.16      364.62    120.25 o
   7   8   5       66.45      106.31    121.96 o
  -6   9   5      391.18      512.91    165.78 o
  -5   9   5      424.25      279.80    164.48 o
  -4   9   5     1226.91     1389.44    136.28 o
  -3   9   5      182.18      239.48     80.80 o
  -2   9   5      181.69      170.10     96.28 o
  -1   9   5       78.84      136.95     78.77 o
   0   9   5      325.36      368.11     84.80 o
   1   9   5        0.10      -49.23     87.98 o
   2   9   5        5.81      -15.55     82.53 o
   3   9   5      671.81      704.43     89.39 o
   4   9   5       83.64       47.83     68.00 o
   5   9   5     1632.17     1510.43    186.65 o
   6   9   5      632.95      505.86    148.23 o
  -5  10   5        7.62       -3.50    296.65 o
  -4  10   5      934.25      988.96    126.77 o
  -3  10   5     1358.47     1383.08    129.52 o
  -2  10   5      207.78      367.32    124.67 o
  -1  10   5      351.64      449.25     84.30 o
   0  10   5     1456.82     1846.16    481.44 o
   1  10   5      123.57      196.04     97.60 o
   2  10   5       33.90      168.02     69.70 o
   3  10   5      178.76      263.08     94.39 o
   4  10   5     2704.97     2728.79    160.72 o
   5  10   5      242.34      234.45     92.50 o
   6  10   5      601.05      611.67    132.10 o
  -4  11   5       62.75      119.60     94.57 o
  -3  11   5     1381.78     1577.66    257.56 o
  -2  11   5     1380.75     1294.95    139.95 o
  -1  11   5      198.25      235.36    128.80 o
   0  11   5     1267.54     1316.40    188.19 o
   2  11   5      242.04      224.46    132.81 o
   3  11   5       36.31       58.35    130.14 o
   4  11   5      293.61      342.37    140.78 o
   5  11   5      910.77      902.00    118.93 o
  -3  12   5       18.09     -107.81    118.24 o
  -2  12   5      655.24      503.40    162.94 o
   0  12   5       11.31       82.22    122.29 o
   1  12   5      370.24      284.57    152.34 o
   2  12   5     1028.91      953.28    171.87 o
   3  12   5        7.07       47.33    123.79 o
   0  13   5      601.03      526.48    174.00 o
  -1 -12   6        3.40       41.74    146.62 o
   0 -12   6       60.61      320.26    129.38 o
   1 -12   6      191.04      377.63    176.65 o
  -3 -11   6     1539.44     1654.56    247.63 o
  -2 -11   6     1002.26     1277.63    223.63 o
  -1 -11   6      108.17      179.58    120.18 o
   0 -11   6      882.98      845.18    144.87 o
   1 -11   6      428.35      612.72    136.94 o
   2 -11   6      878.63      940.55    227.76 o
   3 -11   6      475.08      951.16    232.35 o
  -5 -10   6      213.60      228.68    169.95 o
  -4 -10   6     1093.50      995.10    210.82 o
  -3 -10   6       91.17      183.06    155.56 o
  -2 -10   6      966.35     1169.61    244.60 o
  -1 -10   6     1733.11     1835.65    507.53 o
   0 -10   6      237.59      375.24    256.94 o
   1 -10   6      900.09     1085.52    189.72 o
   2 -10   6     1755.16     1517.52    165.07 o
   3 -10   6      692.69      861.42    216.03 o
   4 -10   6       22.54      332.02    172.88 o
   5 -10   6      447.43      798.48    208.23 o
  -6  -9   6       37.88       47.54     98.23 o
  -2  -9   6      193.78      130.83    119.74 o
  -1  -9   6      192.31      296.08    119.27 o
   0  -9   6       38.70        9.03    101.72 o
   1  -9   6      303.99      372.47    129.64 o
   2  -9   6     2997.87     2631.47    287.76 o
   3  -9   6     2163.76     2091.67    251.80 o
   4  -9   6      464.46      586.45    184.73 o
   5  -9   6       19.17      -40.03    138.11 o
   6  -9   6      397.30      562.16    177.51 o
  -6  -8   6       95.43      111.95    102.83 o
  -5  -8   6        0.43      -82.53     89.06 o
  -4  -8   6     1172.36     1150.14    133.74 o
  -3  -8   6      750.19      760.30     89.86 o
  -2  -8   6      357.56      508.20     84.90 o
  -1  -8   6       23.33       66.34     87.40 o
   0  -8   6     1705.11     1702.04    124.23 o
   1  -8   6      604.34      609.28    211.61 o
   2  -8   6        0.81      -37.08     95.72 o
   3  -8   6     2276.19     2256.14    159.73 o
   4  -8   6      968.96     1122.62    127.90 o
   5  -8   6      148.03      174.05    141.20 o
   6  -8   6        0.70      107.64    132.47 o
  -7  -7   6      159.79      173.91    112.46 o
  -6  -7   6      893.16     1098.70    206.08 o
  -5  -7   6     1591.43     1461.05    167.72 o
  -4  -7   6       60.53      183.91     94.14 o
  -3  -7   6      518.39      627.47     98.21 o
  -2  -7   6      190.62      188.93     72.17 o
  -1  -7   6       10.14      -34.25     53.03 o
   0  -7   6      456.56      503.31     71.21 o
   1  -7   6     3648.51     3852.14    186.42 o
   2  -7   6     1396.33     1314.72    132.78 o
   3  -7   6        0.19      -31.40     90.86 o
   4  -7   6     5087.08     5015.43    216.03 o
   5  -7   6      296.97      356.27     95.25 o
   6  -7   6      183.27      259.48    135.19 o
   7  -7   6      731.70     1147.74    184.60 o
  -7  -6   6     1322.86     1434.49    146.66 o
  -6  -6   6       84.59      108.04     94.39 o
  -5  -6   6      840.67      835.36    117.39 o
  -4  -6   6     3671.61     3579.05    165.47 o
  -3  -6   6       11.18        5.92     78.91 o
  -2  -6   6      422.97      356.00     81.18 o
  -1  -6   6        1.25        4.48     68.87 o
   0  -6   6        5.97       22.19     67.07 o
   1  -6   6       37.93       73.07     33.79 o
   2  -6   6     1565.76     1544.73    106.94 o
   3  -6   6      916.05     1103.11     98.76 o
   4  -6   6     1048.70     1073.24    180.68 o
   5  -6   6     2005.93     2160.12    146.32 o
   6  -6   6     1004.84      856.12    156.56 o
   7  -6   6      244.82      425.10    135.44 o
  -8  -5   6       93.08       97.28     96.56 o
  -7  -5   6     1288.23     1143.08    137.17 o
  -6  -5   6       40.05       19.85     90.45 o
  -5  -5   6      698.64      687.89    118.61 o
  -4  -5   6     4603.70     4620.67    180.89 o
  -3  -5   6     5601.06     5783.29    245.59 o
  -2  -5   6     2136.89     2156.06    153.51 o
  -1  -5   6     4035.92     4270.40    164.78 o
   0  -5   6     1734.80     1688.00     92.63 o
   1  -5   6      615.56      831.89     80.29 o
   2  -5   6        7.14       -3.06     36.48 o
   3  -5   6      698.10      724.46     71.19 o
   4  -5   6        0.27      -50.80     50.80 o
   5  -5   6        5.31       63.91     79.40 o
   6  -5   6     1050.09     1020.20    112.26 o
   7  -5   6        9.01       77.51    107.31 o
   8  -5   6      778.35      919.18    156.72 o
  -8  -4   6        3.63      -87.15     87.15 o
  -7  -4   6      245.59      288.48    103.74 o
  -6  -4   6        2.39      -51.56    115.07 o
  -5  -4   6        0.03      -86.47    113.42 o
  -4  -4   6      455.48      478.44    144.68 o
  -3  -4   6     6674.36     6618.62    247.88 o
  -2  -4   6       32.64      123.12     92.46 o
  -1  -4   6     3423.66     3464.99    161.77 o
   0  -4   6     8455.19     8067.47    199.83 o
   1  -4   6     2223.00     2108.37    179.22 o
   2  -4   6      383.35      395.28     69.70 o
   3  -4   6     4738.62     4747.04    117.62 o
   4  -4   6     2395.12     2189.83    137.81 o
   5  -4   6        3.21       22.47     55.14 o
   6  -4   6        9.51       34.92     54.84 o
   7  -4   6      388.14      503.85     94.81 o
   8  -4   6      553.92      758.91    137.19 o
  -8  -3   6      996.36      685.93    117.59 o
  -7  -3   6       41.11       41.60     87.88 o
  -6  -3   6      216.51      199.08    102.43 o
  -5  -3   6      767.22      878.26    110.62 o
  -4  -3   6       75.89      261.60    120.66 o
  -3  -3   6      276.06      247.34    168.95 o
  -2  -3   6     1830.65     1606.67    111.37 o
  -1  -3   6        0.25       29.68     56.19 o
   0  -3   6      449.70      392.02     59.19 o
   1  -3   6     3702.01     3372.67    131.03 o
   2  -3   6      449.89      357.73     60.77 o
   3  -3   6     2826.92     2780.87     77.76 o
   4  -3   6     7332.22     7271.55    140.92 o
   5  -3   6      856.64      868.49     90.90 o
   6  -3   6        2.06       49.73     58.67 o
   7  -3   6      327.39      320.85     71.13 o
   8  -3   6      508.33      687.96     93.52 o
  -9  -2   6      723.63      534.22    115.60 o
  -8  -2   6      735.38      761.04    118.11 o
  -7  -2   6     2203.63     2099.92    151.80 o
  -6  -2   6     2210.50     2233.93    268.29 o
  -5  -2   6     4088.44     4339.81    227.61 o
  -4  -2   6     2140.54     2512.99    174.24 o
  -3  -2   6      734.24      795.01    110.91 o
  -2  -2   6      522.50      662.46     85.85 o
  -1  -2   6     1578.59     1583.44     95.71 o
   0  -2   6     2919.64     2946.15    141.10 o
   1  -2   6      130.41       47.55     49.74 o
   2  -2   6     1440.47     1368.31     56.90 o
   3  -2   6      651.76      673.79     39.31 o
   4  -2   6      106.30       46.96     38.23 o
   5  -2   6     3328.68     3297.46    119.33 o
   6  -2   6        6.27      -44.38     53.62 o
   7  -2   6      348.83      479.77     73.83 o
   8  -2   6      248.62      409.65     78.85 o
   9  -2   6       89.98      392.33    247.67 o
  -9  -1   6      323.53      334.52    103.17 o
  -8  -1   6        0.83        6.21     83.60 o
  -7  -1   6      707.12      783.19    114.88 o
  -6  -1   6       37.66        3.96     83.64 o
  -5  -1   6     3772.90     3910.60    205.77 o
  -4  -1   6     4452.95     4475.93    204.97 o
  -3  -1   6     2007.90     2068.76    130.36 o
  -2  -1   6     1723.88     1653.35     97.19 o
  -1  -1   6     5762.13     5731.38    149.96 o
   0  -1   6     3641.96     3854.26    103.06 o
   1  -1   6     1641.97     1783.17     57.22 o
   2  -1   6        4.67        9.14     23.02 o
   3  -1   6    12632.64    12188.84    172.15 o
   4  -1   6     3748.33     3726.78    112.58 o
   5  -1   6     2131.88     2226.61     86.21 o
   6  -1   6      998.68     1082.11     79.43 o
   7  -1   6       11.44       80.79     51.69 o
   8  -1   6       34.51      171.76     64.32 o
   9  -1   6      616.34      487.16    156.06 o
  -9   0   6      316.02      319.92    126.51 o
  -8   0   6      437.46      438.60    103.46 o
  -7   0   6       51.35      -42.14     77.96 o
  -6   0   6     1062.88     1026.46    134.47 o
  -5   0   6       46.89      127.04    107.39 o
  -4   0   6     2747.23     2796.70    147.02 o
  -3   0   6     6719.32     6774.61    200.11 o
  -2   0   6      667.24      765.79     76.33 o
  -1   0   6     2281.05     2121.34    101.81 o
   0   0   6     2528.43     2280.83     90.70 o
   1   0   6      237.73      247.46     28.49 o
   2   0   6       56.22       34.25     21.31 o
   3   0   6      749.33      584.46     67.93 o
   4   0   6     5182.03     4922.73    170.89 o
   5   0   6       45.46      107.54     71.22 o
   6   0   6     4073.02     4024.54    132.17 o
   7   0   6     1419.08     1174.24    159.98 o
   8   0   6     1508.48     1496.12    198.63 o
   9   0   6      540.86      531.69    163.74 o
  -9   1   6      786.15      755.93    117.44 o
  -8   1   6      400.47      445.20    103.52 o
  -7   1   6        1.79      -22.26     74.29 o
  -6   1   6      644.57      605.82    126.38 o
  -5   1   6     2052.09     2182.12    147.50 o
  -4   1   6      369.37      269.08    102.21 o
  -3   1   6     3865.00     4129.64    225.27 o
  -2   1   6    16476.02    17060.45    289.26 o
  -1   1   6     2155.77     1983.06     88.66 o
   0   1   6       88.75       85.71     39.22 o
   1   1   6      207.08      248.00     26.46 o
   2   1   6       16.79        4.33     33.07 o
   3   1   6      418.02      382.33     53.81 o
   4   1   6     2155.25     2397.71    124.17 o
   5   1   6      119.42       71.32    141.57 o
   6   1   6      336.40      454.52    126.97 o
   7   1   6     1381.66     1228.58    169.04 o
   8   1   6      335.25      495.42    152.26 o
   9   1   6        1.73      -29.88    112.52 o
  -9   2   6      268.36      278.35    126.49 o
  -8   2   6      121.21      129.92     89.33 o
  -7   2   6      486.72      370.95     92.58 o
  -6   2   6     2226.35     2150.45    193.31 o
  -5   2   6       11.34       21.04     85.86 o
  -4   2   6     1884.46     1898.70    189.65 o
  -3   2   6      163.07      146.97     65.21 o
  -2   2   6     6049.41     6136.87    154.04 o
  -1   2   6    10558.09    10032.76    184.24 o
   0   2   6      461.64      435.23     37.33 o
   1   2   6     4656.20     4727.10     69.96 o
   2   2   6     8681.83     9066.93    231.85 o
   3   2   6      626.57      556.24     71.09 o
   4   2   6      275.74      164.31     87.36 o
   5   2   6     1792.44     1861.82    168.41 o
   6   2   6      483.50      575.39    137.57 o
   7   2   6      404.56      243.33    119.95 o
   8   2   6       81.42      -37.02    114.90 o
   9   2   6      135.56       55.18    121.46 o
  -8   3   6      844.37      813.25    117.22 o
  -7   3   6      904.45      995.25    231.72 o
  -6   3   6     1143.84     1112.63    121.50 o
  -5   3   6      322.92      220.95     94.30 o
  -4   3   6      411.11      402.33     50.29 o
  -3   3   6      286.32      379.56     72.19 o
  -2   3   6      205.15      243.00     37.94 o
  -1   3   6      940.93     1001.51     47.41 o
   0   3   6      517.68      500.79     32.24 o
   1   3   6      435.37      432.85     28.24 o
   2   3   6     3121.61     2944.55     72.02 o
   3   3   6     8429.54     8055.96    193.46 o
   4   3   6        1.60       -3.62     66.16 o
   5   3   6     3038.68     2622.74    216.62 o
   6   3   6     1224.56     1564.70    181.06 o
   7   3   6     1116.94     1277.33    177.01 o
   8   3   6       98.41       70.12    119.58 o
   9   3   6       25.65      225.92    138.74 o
  -8   4   6       55.00      -57.83     80.00 o
  -7   4   6     2672.80     2604.71    329.81 o
  -6   4   6     2533.48     2525.43    242.98 o
  -5   4   6     1292.63     1336.87    127.85 o
  -4   4   6      590.35      611.13     99.44 o
  -3   4   6     1068.76     1054.14     96.90 o
  -2   4   6        4.30       72.95     53.84 o
  -1   4   6      134.24      131.42     46.16 o
   0   4   6     1636.00     1748.71     73.45 o
   1   4   6       65.53       11.56     23.28 o
   2   4   6       25.23       -2.77     34.17 o
   3   4   6     1964.77     1848.11    127.69 o
   4   4   6     4273.39     3953.50    197.13 o
   5   4   6       25.00       86.19     95.31 o
   6   4   6     1536.98     1481.27    170.17 o
   7   4   6      543.12      526.18    149.00 o
   8   4   6       30.99      116.03    123.21 o
  -8   5   6      267.53      261.22     96.51 o
  -7   5   6       97.19       51.73    237.11 o
  -6   5   6      864.88      853.21    212.54 o
  -5   5   6     2153.66     1906.32    183.89 o
  -4   5   6       13.70       58.27     78.75 o
  -3   5   6     4037.47     3660.72    156.51 o
  -2   5   6    10630.54    10621.70    243.00 o
  -1   5   6       39.87       21.81     30.74 o
   0   5   6       42.53       17.04     32.12 o
   1   5   6     2525.61     2306.84     74.75 o
   2   5   6      455.52      361.27     39.94 o
   3   5   6      226.21      228.15     37.31 o
   4   5   6     5455.99     5176.73    488.79 o
   5   5   6     2863.91     2589.71    186.89 o
   6   5   6     1212.18     1262.32    154.29 o
   7   5   6      741.99      606.78    195.89 o
   8   5   6       85.32      285.23    139.70 o
  -8   6   6      266.85      166.95    139.07 o
  -7   6   6      207.13      170.79    121.96 o
  -6   6   6       33.29       44.59     88.05 o
  -5   6   6      135.21      257.02    157.32 o
  -4   6   6     4798.49     4664.82    192.45 o
  -3   6   6      226.52      193.60     77.31 o
  -2   6   6     3921.79     3867.18    150.99 o
  -1   6   6      865.07      776.94     54.19 o
   0   6   6      538.24      685.01     54.22 o
   1   6   6      826.59      781.89     55.94 o
   2   6   6      151.13      129.95     35.34 o
   3   6   6      156.91      139.65     44.31 o
   4   6   6      941.04     1015.09    143.74 o
   5   6   6     1557.14     1578.12    162.94 o
   6   6   6     1133.60     1051.72    146.88 o
   7   6   6       40.86       86.10    124.92 o
   8   6   6     1085.75     1185.39    199.67 o
  -7   7   6       47.91      216.87    132.22 o
  -6   7   6      263.23      254.80    101.87 o
  -5   7   6      434.38      371.61    153.99 o
  -4   7   6     1133.60     1160.81    124.44 o
  -3   7   6      885.92      809.32    108.50 o
  -2   7   6        5.63        4.62     70.13 o
  -1   7   6     4597.01     4690.04    171.72 o
   0   7   6     2081.53     2103.21    111.74 o
   1   7   6       39.12       75.75     45.19 o
   2   7   6      304.82      276.43     66.11 o
   3   7   6        3.60      -19.58     62.40 o
   4   7   6     1047.13     1036.43     91.01 o
   5   7   6      786.50      768.68     75.67 o
   6   7   6     1546.11     1644.21    175.19 o
   7   7   6       74.66      -23.62    112.19 o
  -7   8   6      398.50      488.08    154.85 o
  -6   8   6       75.52      -56.39    114.34 o
  -5   8   6      171.99      149.48    245.41 o
  -4   8   6      315.49      134.34    142.33 o
  -3   8   6     1146.47     1025.06    117.35 o
  -2   8   6       93.65       30.57     75.54 o
  -1   8   6      148.51      211.70     72.19 o
   0   8   6     6107.07     5569.51    177.46 o
   1   8   6     3128.30     3115.25    177.26 o
   2   8   6        6.31       14.23     61.55 o
   3   8   6     1144.04     1092.04     96.55 o
   4   8   6     1676.68     1513.44    102.11 o
   5   8   6      203.62      212.87     70.37 o
   6   8   6      231.28      123.14     71.22 o
   7   8   6      109.34      166.82    128.26 o
  -6   9   6      522.32      998.65    195.29 o
  -5   9   6      413.87      403.20    112.28 o
  -4   9   6      122.35      180.31     91.36 o
  -3   9   6       86.91      210.30    166.03 o
  -2   9   6     1379.47     1549.76    121.78 o
  -1   9   6      176.29      188.05     78.98 o
   0   9   6      117.78      114.83     97.84 o
   1   9   6     1358.63     1269.04    140.61 o
   2   9   6     1424.10     1488.88    135.02 o
   3   9   6      207.51      139.21     68.39 o
   4   9   6     1393.60     1691.86    159.87 o
   5   9   6      532.52      487.32    198.82 o
   6   9   6      203.01       65.00     72.31 o
  -5  10   6     2115.90     2208.80    184.16 o
  -4  10   6      843.58      831.31    124.77 o
  -3  10   6        0.64      130.84    130.14 o
  -2  10   6      455.70      604.71    128.78 o
  -1  10   6     1121.94     1080.60    266.16 o
   0  10   6       12.88      216.70     92.89 o
   1  10   6       52.32       74.49    182.91 o
   2  10   6       12.06       92.73     88.77 o
   3  10   6      390.52      409.26     80.69 o
   4  10   6      195.27      135.52     85.85 o
   5  10   6     1869.47     1752.01    132.76 o
   6  10   6       48.89      -86.96     86.96 o
  -4  11   6      703.79      739.12    131.57 o
  -3  11   6      354.66      728.76    220.34 o
  -2  11   6     1019.61     3311.78    376.22 o
  -1  11   6     3215.93     3006.81    262.82 o
   0  11   6     1502.48     3356.03    331.52 o
   1  11   6       14.51      -20.58    114.44 o
   3  11   6      444.51      266.29    138.65 o
   4  11   6      426.16      392.21     96.70 o
   5  11   6       80.71       -8.70     85.91 o
  -3  12   6      484.61      623.89    185.02 o
  -2  12   6       57.70      301.22    145.83 o
  -1  12   6      365.65      314.95    152.93 o
   0  12   6      840.05      756.49    171.50 o
   1  12   6      166.11       70.16    138.07 o
   2  12   6      245.58      294.17    143.45 o
   3  12   6      417.10      624.23    160.73 o
  -3 -11   7      209.53      305.06    186.52 o
  -2 -11   7      385.71      478.73    178.05 o
  -1 -11   7      619.14      522.30    186.90 o
   0 -11   7      137.14      165.34    126.13 o
   1 -11   7        2.93       42.16    108.23 o
   2 -11   7      146.83      771.73    227.97 o
   3 -11   7      641.11      640.67    226.76 o
  -4 -10   7       50.18      -37.48    149.46 o
  -3 -10   7     1293.88     1597.33    242.29 o
  -2 -10   7      264.26      627.60    145.60 o
  -1 -10   7      847.07      581.63    136.86 o
   0 -10   7      967.02      916.63    150.60 o
   1 -10   7      226.96      386.87    119.31 o
   2 -10   7        9.91      218.95    192.41 o
   3 -10   7       84.83      180.35    182.27 o
   4 -10   7      682.39      759.71    207.44 o
  -3  -9   7      546.58      589.00    188.15 o
  -2  -9   7      607.55      702.40    143.30 o
  -1  -9   7        7.18      -51.69    106.69 o
   0  -9   7     1781.13     1841.67    191.05 o
   1  -9   7     1954.06     2066.34    203.85 o
   2  -9   7      801.42      736.62    209.56 o
   3  -9   7      386.12      474.97    186.48 o
   4  -9   7      779.40      947.44    206.02 o
   5  -9   7      260.59      214.99    147.00 o
  -6  -8   7       69.82      193.87    112.22 o
  -5  -8   7      486.67      512.50    115.29 o
  -4  -8   7       33.65      274.06    336.82 o
  -3  -8   7      740.51      655.40     93.13 o
  -2  -8   7      778.49      823.24     88.67 o
  -1  -8   7      490.65      332.68    132.74 o
   0  -8   7       89.82      152.14    114.43 o
   1  -8   7      730.00      771.67    130.98 o
   2  -8   7     1919.20     1994.61    167.62 o
   3  -8   7        3.01       85.27    137.23 o
   4  -8   7      893.72      772.82    122.87 o
   5  -8   7     1181.45     1328.92    209.98 o
   6  -8   7      310.77      445.09    168.99 o
  -7  -7   7     1620.68     1536.68    158.25 o
  -6  -7   7      164.06      160.38    108.99 o
  -5  -7   7      594.78      565.46    120.98 o
  -4  -7   7     2147.14     2057.75    171.45 o
  -3  -7   7      444.78      319.97     92.68 o
  -2  -7   7       71.74       57.53     72.91 o
  -1  -7   7      199.59      155.97     61.98 o
   0  -7   7     3741.58     3709.02    157.26 o
   1  -7   7      241.48      148.58    195.92 o
   2  -7   7        1.89      -25.47     92.26 o
   3  -7   7      888.78      758.83    165.07 o
   4  -7   7      189.32       88.98     98.96 o
   5  -7   7     1580.81     1896.44    175.40 o
   6  -7   7      294.99      259.36    142.87 o
   7  -7   7      180.00      550.31    163.32 o
  -7  -6   7      484.57      437.44    179.58 o
  -6  -6   7      456.51      380.58    182.87 o
  -5  -6   7        0.96      -78.74     78.74 o
  -4  -6   7     3426.24     3276.08    284.66 o
  -3  -6   7     3575.87     3536.49    163.31 o
  -2  -6   7       16.16       -9.27    110.56 o
  -1  -6   7      805.38      802.46     98.04 o
   0  -6   7     2478.65     2285.12    119.32 o
   1  -6   7     2058.77     2156.43    106.40 o
   2  -6   7      356.05      296.74     94.60 o
   3  -6   7      665.03      805.08    107.72 o
   4  -6   7     3708.72     3572.88    188.70 o
   5  -6   7       10.72      -32.01    109.12 o
   6  -6   7     1533.84     1585.31    199.13 o
   7  -6   7     1398.04     1866.96    213.61 o
  -8  -5   7      194.17      135.67    141.84 o
  -7  -5   7      272.59      132.38    101.10 o
  -6  -5   7      402.13      497.24    144.79 o
  -5  -5   7      577.11      714.56    137.80 o
  -4  -5   7       29.21      127.95     92.25 o
  -3  -5   7     3228.81     3457.05    206.96 o
  -2  -5   7     2140.20     2559.47    409.02 o
  -1  -5   7      385.83      432.76    107.61 o
   0  -5   7     1155.80     1138.73     85.27 o
   1  -5   7     1990.31     2062.78    134.53 o
   2  -5   7       56.83      -44.82     69.04 o
   3  -5   7      346.66      274.02     86.47 o
   4  -5   7     1450.83     1437.27    128.49 o
   5  -5   7     2355.06     2603.84    165.28 o
   6  -5   7       10.42       -4.94     78.82 o
   7  -5   7     1183.40     1543.24    183.60 o
   8  -5   7     1592.33     2054.78    208.73 o
  -8  -4   7      482.66      557.00    118.73 o
  -7  -4   7        2.03      -84.80     84.80 o
  -6  -4   7        1.71      -68.54     87.34 o
  -5  -4   7     1319.87     1357.50    129.67 o
  -4  -4   7     3904.38     3775.38    228.88 o
  -3  -4   7      615.73      716.48    136.05 o
  -2  -4   7     2204.90     2199.55    199.82 o
  -1  -4   7      472.59      417.68     83.69 o
   0  -4   7      858.25      825.99     58.19 o
   1  -4   7     3187.74     3093.59    160.84 o
   2  -4   7      220.85      140.88    151.24 o
   3  -4   7      172.00      215.56     43.30 o
   4  -4   7       23.14       -8.27     51.63 o
   5  -4   7       75.60       41.76     60.31 o
   6  -4   7      233.89      214.51     64.41 o
   7  -4   7      353.14      414.56     93.57 o
   8  -4   7     1512.55     1926.31    183.56 o
  -8  -3   7      302.74      377.04    111.52 o
  -7  -3   7      132.55       60.93    166.47 o
  -6  -3   7       56.65      -29.17     87.17 o
  -5  -3   7      810.95      929.60    156.70 o
  -4  -3   7     1917.03     2108.22    182.39 o
  -3  -3   7     2122.79     2371.91    168.66 o
  -2  -3   7        8.91        2.97     76.90 o
  -1  -3   7     1859.08     1879.54    125.79 o
   0  -3   7     5442.09     5128.66    149.05 o
   1  -3   7     1774.48     1885.03    246.06 o
   2  -3   7     3425.48     3387.91    135.67 o
   3  -3   7     8675.44     8759.75    142.38 o
   4  -3   7     3074.62     3414.25    112.39 o
   5  -3   7       46.38       67.28     58.21 o
   6  -3   7        9.11       19.11     57.70 o
   7  -3   7      187.47      237.76     67.20 o
   8  -3   7       53.97      101.18    109.83 o
  -8  -2   7        1.89      -78.67     78.67 o
  -7  -2   7      232.24      104.41     91.40 o
  -6  -2   7     3361.34     3439.21    193.84 o
  -5  -2   7        4.18      -27.08    118.95 o
  -4  -2   7       13.76       11.13    102.79 o
  -3  -2   7      125.43      108.45     95.15 o
  -2  -2   7        6.17       61.43     80.99 o
  -1  -2   7      143.15      141.65     70.55 o
   0  -2   7    12428.74    12800.28    307.97 o
   1  -2   7     1082.64     1091.60     83.38 o
   2  -2   7     1443.58     1449.61     58.51 o
   3  -2   7     6234.54     6104.03    101.52 o
   4  -2   7    11210.13    11596.55    176.92 o
   5  -2   7        5.07      -53.58     53.58 o
   6  -2   7      574.08      617.72     74.78 o
   7  -2   7     1327.06     1714.44    123.09 o
   8  -2   7      559.20      741.69    103.38 o
  -8  -1   7      325.65      308.76    102.61 o
  -7  -1   7       10.76        6.58     84.24 o
  -6  -1   7     6447.85     6348.85    275.72 o
  -5  -1   7     1793.25     1813.46    238.20 o
  -4  -1   7        2.03      124.54    100.16 o
  -3  -1   7      405.71      267.56     87.39 o
  -2  -1   7     6670.47     6766.41    181.09 o
  -1  -1   7      876.08      883.98     77.70 o
   0  -1   7      491.16      535.76     52.77 o
   1  -1   7     2191.31     2349.09     71.11 o
   2  -1   7      944.79      806.62     41.12 o
   3  -1   7     1749.00     1646.54     63.83 o
   4  -1   7     4717.34     4605.14    104.42 o
   5  -1   7     4024.89     4006.19    109.11 o
   6  -1   7     3584.59     3470.00    124.37 o
   7  -1   7      692.45     1030.79    226.04 o
   8  -1   7      877.97      822.35    160.48 o
   9  -1   7        9.26     -100.92    110.65 o
  -9   0   7       85.58       44.75    129.70 o
  -8   0   7      167.48      264.86    112.19 o
  -7   0   7        9.95       -2.51     82.15 o
  -6   0   7      122.67     -139.34    143.20 o
  -5   0   7     6835.30     6952.08    290.61 o
  -4   0   7     2679.53     2629.83    153.30 o
  -3   0   7       79.72       49.03     84.77 o
  -2   0   7     8658.83     8979.89    203.02 o
  -1   0   7     6802.36     7182.36    178.73 o
   0   0   7       44.39       -2.51     41.16 o
   1   0   7     1446.11     1555.09     52.91 o
   2   0   7      879.63      984.47     40.83 o
   3   0   7     7308.94     7795.49    178.26 o
   4   0   7       51.20       23.94     55.97 o
   5   0   7     5140.17     5179.06    194.69 o
   6   0   7        8.71      -18.31     83.52 o
   7   0   7       44.47       35.81     76.09 o
   8   0   7     1134.72     1233.88    178.51 o
   9   0   7      135.47       14.07    120.33 o
  -8   1   7        1.27      -75.45     75.45 o
  -7   1   7       51.18      -41.30     80.57 o
  -6   1   7     1209.26     1108.28    168.12 o
  -5   1   7        8.12       43.34     97.55 o
  -4   1   7      771.88      894.06    109.40 o
  -3   1   7     2166.15     2164.31    129.72 o
  -2   1   7      889.37      920.86     82.18 o
  -1   1   7     6009.03     6195.77    147.74 o
   0   1   7      393.33      295.02     43.84 o
   1   1   7       93.37      108.82     28.01 o
   2   1   7     4590.83     4598.83    124.51 o
   3   1   7      730.16      558.37     83.14 o
   4   1   7      524.74      671.15    137.90 o
   5   1   7      192.47      141.62     81.65 o
   6   1   7     2649.39     2781.45    192.66 o
   7   1   7     1263.72     1440.40    181.52 o
   8   1   7       40.49     -109.48    109.48 o
   9   1   7      641.17      423.43    156.06 o
  -8   2   7       92.71      141.18     94.58 o
  -7   2   7      134.04       -1.75     79.51 o
  -6   2   7     3153.50     2767.32    252.52 o
  -5   2   7       32.32      -92.25     92.25 o
  -4   2   7       36.07       60.69     97.12 o
  -3   2   7      783.02      759.14    111.44 o
  -2   2   7     7278.15     7435.74    195.49 o
  -1   2   7     3655.25     3945.54    217.16 o
   0   2   7      522.25      443.42     38.45 o
   1   2   7      807.18      806.91     38.56 o
   2   2   7     6279.20     6129.65    137.92 o
   3   2   7     3771.32     3687.85    130.26 o
   4   2   7     2348.07     2345.75    119.97 o
   5   2   7       98.49      106.33    123.81 o
   6   2   7      625.74      526.06    134.98 o
   7   2   7      958.79     1163.01    168.66 o
   8   2   7        0.61      -99.67     99.67 o
   9   2   7      152.78      390.25    154.18 o
  -8   3   7      207.00      208.06    108.56 o
  -7   3   7      112.41      286.28    504.40 o
  -6   3   7     2438.58     2661.76    166.21 o
  -5   3   7      581.09      567.90    108.16 o
  -4   3   7      113.90       81.85     98.75 o
  -3   3   7     3754.90     3818.52    152.03 o
  -2   3   7     7535.41     7470.22    146.79 o
  -1   3   7     4781.31     5014.02    102.35 o
   0   3   7     2910.47     2922.72     66.28 o
   1   3   7     8241.76     8263.69    128.33 o
   2   3   7     9329.28     9889.39    147.11 o
   3   3   7        1.84      -27.02     45.61 o
   4   3   7      160.45      163.33     66.22 o
   5   3   7     2253.25     2445.48    177.54 o
   6   3   7      254.93      295.24    194.29 o
   8   3   7       28.21      125.30    124.21 o
  -8   4   7      660.65      588.21    115.17 o
  -7   4   7      268.47      441.32    384.26 o
  -6   4   7       26.97       19.39     88.16 o
  -5   4   7     2427.38     2283.32    153.13 o
  -4   4   7       67.50       57.37     82.73 o
  -3   4   7       78.99       28.12     81.21 o
  -2   4   7      825.86      890.09     65.88 o
  -1   4   7     1360.51     1329.00     68.20 o
   0   4   7        1.78       17.53     27.64 o
   1   4   7     1024.83     1057.84     46.58 o
   2   4   7     2880.26     2728.86     64.75 o
   3   4   7     1761.77     1526.42    216.58 o
   4   4   7      560.91      508.38    104.88 o
   5   4   7     3906.13     4098.08    252.39 o
   6   4   7      463.09      293.10    118.68 o
   7   4   7       61.70       79.80    107.63 o
   8   4   7      292.86      199.46    138.03 o
  -8   5   7       55.82        8.15     86.46 o
  -7   5   7      551.21      378.26    124.23 o
  -6   5   7      649.86      563.94    111.53 o
  -5   5   7      523.37      556.92    110.99 o
  -4   5   7     1762.63     1725.86    192.52 o
  -3   5   7      318.67      303.93     79.66 o
  -2   5   7      717.81      677.54     78.78 o
  -1   5   7      848.39      736.34     50.48 o
   0   5   7       14.03        0.98     33.22 o
   1   5   7       37.15       11.48     36.30 o
   2   5   7     1699.00     1687.90     65.81 o
   3   5   7       50.63       63.87     33.48 o
   4   5   7       55.68       67.44     87.24 o
   5   5   7     1593.35     1527.15    160.37 o
   6   5   7     5386.77     5486.43    268.21 o
   7   5   7       26.39      -69.48     93.14 o
   8   5   7      314.67      228.14    139.11 o
  -7   6   7      323.60      146.96    128.09 o
  -6   6   7      109.88      190.17     96.29 o
  -5   6   7      307.31      274.09    136.83 o
  -4   6   7     4877.93     4555.92    232.43 o
  -3   6   7    11635.46    11247.21    339.96 o
  -2   6   7     2861.90     2742.71    137.43 o
  -1   6   7      547.27      537.68     51.60 o
   0   6   7     1380.53     1361.83     69.98 o
   1   6   7     1943.00     1981.64     95.27 o
   2   6   7        0.62       21.68     41.08 o
   3   6   7       98.32       73.19     43.39 o
   4   6   7      724.25      709.88     48.72 o
   5   6   7      741.30      692.81    131.19 o
   6   6   7      604.08      616.26    135.09 o
   7   6   7     1598.41     1633.15    207.77 o
   8   6   7      119.62        7.89    125.59 o
  -7   7   7        9.59       58.72    115.74 o
  -6   7   7       14.52      -58.91     89.55 o
  -5   7   7      865.23      866.81    153.27 o
  -4   7   7      255.46      244.59     94.19 o
  -3   7   7     1117.54     1207.07    122.91 o
  -2   7   7     1346.58     1283.01    108.77 o
  -1   7   7     1534.85     1443.04     77.53 o
   0   7   7     1424.41     1322.56     91.54 o
   1   7   7     4863.72     4633.63    147.24 o
   2   7   7       77.60       60.80     58.21 o
   3   7   7       73.06       36.90     62.18 o
   4   7   7       47.06       19.51     64.20 o
   5   7   7     1360.02     1284.85    146.80 o
   6   7   7        9.99      -49.07     95.80 o
   7   7   7      135.09      -41.24    110.23 o
  -7   8   7      191.24      265.78    143.37 o
  -6   8   7       97.77       99.16     99.07 o
  -5   8   7       83.33      -18.67    155.10 o
  -4   8   7       12.45      -40.35     75.76 o
  -3   8   7        1.56      -38.45     75.32 o
  -2   8   7      501.21      445.59     92.12 o
  -1   8   7      989.17     1099.65    102.71 o
   0   8   7      881.13      827.77     89.55 o
   1   8   7     1847.08     1879.08    144.29 o
   2   8   7      901.11     1007.70     91.18 o
   3   8   7       93.55       60.61     67.23 o
   4   8   7      492.14      554.81    140.05 o
   5   8   7     1066.06      997.22     87.29 o
   6   8   7      214.58      393.63    142.49 o
   7   8   7      209.39      318.46    153.68 o
  -6   9   7      153.36       68.59     92.16 o
  -5   9   7      624.36      634.03    121.38 o
  -4   9   7      274.14      264.96     99.28 o
  -3   9   7      408.75      409.75     95.49 o
  -2   9   7      144.56      284.76     95.92 o
  -1   9   7     2662.87     2588.39    142.87 o
   0   9   7     1316.33     1486.43    147.93 o
   1   9   7      171.05      136.69     99.34 o
   2   9   7      721.23      759.14     87.68 o
   3   9   7     2869.75     3006.40    137.77 o
   4   9   7      710.38      748.70    129.96 o
   5   9   7      156.95      132.30     91.07 o
   6   9   7      565.93      491.25    153.34 o
  -5  10   7      212.88      342.40    171.19 o
  -4  10   7      384.74      774.57    127.68 o
  -3  10   7     1034.83     1137.98    180.52 o
  -2  10   7       19.97       38.57     79.12 o
  -1  10   7       19.09      303.37     99.39 o
   0  10   7     1362.32     1641.50    269.21 o
   1  10   7       59.63      198.72    127.30 o
   2  10   7        0.02       65.04    110.08 o
   3  10   7      739.29      752.92     92.36 o
   4  10   7     3606.04     3422.35    193.08 o
   5  10   7       17.81      135.98    110.58 o
  -4  11   7      157.47      234.87    106.22 o
  -3  11   7      281.97      435.74    164.45 o
  -2  11   7      366.95     2882.31    361.78 o
  -1  11   7       97.92      233.44    133.48 o
   0  11   7      267.86      272.25    121.71 o
   1  11   7       25.51      -27.34    109.35 o
   3  11   7      399.69      456.48    140.86 o
   4  11   7      322.33      437.79     96.09 o
  -3  12   7       10.20      192.99    147.83 o
  -2  12   7      903.71      558.95    171.50 o
  -1  12   7     1372.56     1423.12    210.40 o
   0  12   7       57.84       93.91    128.84 o
   1  12   7      473.63      418.46    153.97 o
   2  12   7      244.74      314.66    139.40 o
   3  12   7       30.01      156.81    131.81 o
  -3 -11   8     1290.21     1547.46    243.58 o
  -2 -11   8     1227.17     1705.89    248.92 o
  -1 -11   8       57.38      275.10    135.25 o
   0 -11   8      298.11      433.87    142.37 o
   1 -11   8      625.20      798.94    254.18 o
   2 -11   8     1043.39     1163.64    256.43 o
  -4 -10   8      646.39      761.58    213.95 o
  -3 -10   8       34.46       86.23    169.12 o
  -2 -10   8      873.72      993.04    176.72 o
  -1 -10   8      249.71      528.50    253.91 o
   0 -10   8       10.07      277.52    129.24 o
   1 -10   8      551.41      504.77    226.26 o
   2 -10   8      290.84      256.35    188.74 o
   3 -10   8      335.80      667.67    210.52 o
   4 -10   8        2.49      312.66    184.52 o
  -5  -9   8        0.49       69.75    102.83 o
  -4  -9   8     1250.22     1273.58    230.77 o
  -3  -9   8     1533.34     1505.06    201.49 o
  -2  -9   8      136.38      248.21    134.37 o
  -1  -9   8      170.85      135.88    120.86 o
   0  -9   8       43.15      108.19    125.23 o
   1  -9   8      251.63      248.12    106.76 o
   2  -9   8     1222.88     1225.85    143.25 o
   3  -9   8       30.41      224.05    170.96 o
   4  -9   8        1.74      104.68    164.82 o
   5  -9   8      414.48      632.53    194.75 o
  -6  -8   8      417.04      427.28    125.07 o
  -5  -8   8      359.46      521.18    115.11 o
  -4  -8   8     1666.94     1678.97    147.41 o
  -3  -8   8      890.21      843.03    147.49 o
  -2  -8   8     2865.34     2759.43    141.64 o
  -1  -8   8     1267.24     1273.14    153.65 o
   0  -8   8     2504.43     2456.96    209.84 o
   1  -8   8     3023.47     2876.19    452.00 o
   2  -8   8        1.83     -131.81    160.77 o
   4  -8   8      827.74      790.91    202.07 o
   5  -8   8       52.28       73.17    149.09 o
   6  -8   8        9.40      319.58    157.64 o
  -7  -7   8       14.47      -94.39    142.55 o
  -6  -7   8      487.19      376.71    137.90 o
  -5  -7   8      344.08      373.34    107.23 o
  -4  -7   8      427.44      454.66     99.52 o
  -3  -7   8      478.81      530.48     97.67 o
  -2  -7   8     1084.09     1032.98     97.62 o
  -1  -7   8     1001.79      912.39    113.95 o
   0  -7   8      112.50      -26.72    115.94 o
   1  -7   8     3008.41     3161.15    222.25 o
   2  -7   8      546.63      223.00    189.49 o
   3  -7   8       17.66     -116.41    132.73 o
   4  -7   8     3045.50     2846.18    183.58 o
   5  -7   8     2408.70     2231.67    255.25 o
   6  -7   8        7.15       50.96    129.43 o
   7  -7   8      212.48      443.96    153.51 o
  -7  -6   8      371.02      287.77    117.49 o
  -6  -6   8       95.21      -91.11     92.78 o
  -5  -6   8     2427.62     2529.40    174.66 o
  -4  -6   8      852.16      853.42    112.07 o
  -3  -6   8      201.61       42.60    137.70 o
  -2  -6   8       32.44      105.30    126.76 o
  -1  -6   8      148.92      127.50     80.97 o
   0  -6   8      147.28       91.00     62.20 o
   1  -6   8       77.67       53.13    101.01 o
   2  -6   8      295.78      373.84    179.51 o
   3  -6   8        6.75     -117.95    146.50 o
   4  -6   8      590.71      672.24    113.33 o
   5  -6   8     3252.77     3364.39    198.29 o
   6  -6   8      141.83      215.22     97.95 o
   7  -6   8     1247.59     1244.32    189.61 o
  -7  -5   8       44.81        4.88     99.57 o
  -6  -5   8      447.23      570.24    114.63 o
  -5  -5   8      510.50      603.01    108.04 o
  -4  -5   8     7223.52     7279.35    717.40 o
  -3  -5   8      134.47      101.17    126.40 o
  -2  -5   8      340.78      241.48    116.20 o
  -1  -5   8     3211.40     3290.27    161.41 o
   0  -5   8     1100.81     1116.39     78.61 o
   1  -5   8        1.88      -65.42     80.04 o
   2  -5   8      469.64      122.00    149.13 o
   3  -5   8     1666.89     1528.44    133.83 o
   4  -5   8      363.56      414.17    108.55 o
   5  -5   8       64.59       91.57     81.51 o
   6  -5   8     2333.79     2341.84    159.83 o
   7  -5   8       30.78      117.37    125.96 o
  -8  -4   8      169.40       68.43    157.60 o
  -7  -4   8       28.24      -25.31     95.00 o
  -6  -4   8     1055.77      922.82    277.78 o
  -5  -4   8      860.41     1214.92    251.28 o
  -4  -4   8     1131.20     1155.30    179.22 o
  -3  -4   8     1525.93     1336.83    184.17 o
  -2  -4   8     1079.94     1145.70    120.82 o
  -1  -4   8     2712.02     2582.37    141.24 o
   0  -4   8     3747.03     3404.71    138.21 o
   1  -4   8     4984.85     5018.81    183.88 o
   2  -4   8      308.93      290.95    138.65 o
   3  -4   8     2086.90     1996.46    105.81 o
   4  -4   8     1691.76     1637.19     97.34 o
   5  -4   8     6066.06     5706.39    332.13 o
   6  -4   8       41.76       92.90     60.59 o
   7  -4   8      374.50      473.98    103.64 o
   8  -4   8       12.23      179.97    116.24 o
  -8  -3   8      689.16      450.53    114.59 o
  -7  -3   8        1.50       58.54    100.49 o
  -6  -3   8       15.78       33.48     92.63 o
  -5  -3   8     1588.50     1750.12    247.86 o
  -4  -3   8      545.04      580.46    146.78 o
  -3  -3   8      367.64      409.95    129.78 o
  -2  -3   8     1028.21     1113.40    144.90 o
  -1  -3   8     1467.24     1712.08    113.50 o
   0  -3   8      682.94      587.90     71.10 o
   1  -3   8     4031.44     3869.94    153.63 o
   2  -3   8      703.47      604.73    131.68 o
   3  -3   8      529.79      492.00     44.65 o
   4  -3   8     1520.47     1532.17     86.83 o
   5  -3   8     2177.62     2172.41    150.34 o
   6  -3   8       26.67       58.96     86.01 o
   7  -3   8      275.19      335.97     72.91 o
   8  -3   8      303.07      464.90     99.04 o
  -8  -2   8     1060.35      961.96    131.06 o
  -7  -2   8       47.18      -16.47     91.93 o
  -6  -2   8      296.38      309.23    161.15 o
  -5  -2   8     3272.03     3566.14    423.51 o
  -4  -2   8      610.65      861.29    153.58 o
  -3  -2   8       17.48        8.43    102.47 o
  -2  -2   8      983.52      915.13    160.30 o
  -1  -2   8     6511.27     6070.55    165.64 o
   0  -2   8       77.00       71.12     47.84 o
   1  -2   8      361.41      398.73     75.77 o
   2  -2   8     6344.62     6192.03    137.92 o
   3  -2   8      257.52      271.01     33.53 o
   4  -2   8     2286.36     2243.92     85.35 o
   5  -2   8     3364.88     3315.20    127.55 o
   6  -2   8     1248.47     1156.55     87.67 o
   7  -2   8      329.62      436.64    142.71 o
   8  -2   8        8.38      117.63    118.53 o
  -8  -1   8      215.61      197.68    100.44 o
  -7  -1   8      459.31      412.14    105.38 o
  -6  -1   8      193.77      340.87    184.00 o
  -5  -1   8     1745.94     1475.32    164.00 o
  -4  -1   8     1657.59     1695.64    228.47 o
  -3  -1   8        2.70      -46.43     83.18 o
  -2  -1   8       62.96      113.41     76.14 o
  -1  -1   8     7579.69     7895.31    182.10 o
   0  -1   8     1447.85     1561.98     78.21 o
   1  -1   8     1035.55     1084.89     57.16 o
   2  -1   8       76.12       70.11     31.13 o
   3  -1   8     4938.87     4685.93     94.25 o
   4  -1   8      171.00      152.87     45.06 o
   5  -1   8     3692.70     3549.34    102.86 o
   6  -1   8     2811.15     2559.20    289.55 o
   7  -1   8      737.44      773.82    115.37 o
   8  -1   8       36.08       30.18    121.29 o
  -8   0   8      181.48       83.35     99.48 o
  -7   0   8       64.70       51.27     88.63 o
  -6   0   8     1208.11     1147.23    163.46 o
  -5   0   8       15.29      -83.46    103.06 o
  -4   0   8     1337.74     1453.99    139.92 o
  -3   0   8     9054.21     9347.00    510.42 o
  -2   0   8     1869.96     2130.79    116.18 o
  -1   0   8        0.70       40.79     57.39 o
   0   0   8       11.94       23.21     43.09 o
   1   0   8       56.94       50.76     25.45 o
   2   0   8       40.78       12.93     24.81 o
   3   0   8      136.54      181.32     49.73 o
   4   0   8     2122.38     2094.39    112.16 o
   5   0   8        5.53      -12.48     99.44 o
   6   0   8     3963.49     3528.04    188.38 o
   7   0   8     1300.74     1395.19    139.45 o
   8   0   8      316.81      440.00    149.34 o
  -8   1   8      370.74      325.90    105.31 o
  -7   1   8       95.58      175.88    129.64 o
  -6   1   8       30.35      195.42    165.46 o
  -5   1   8     4705.22     4541.09    211.51 o
  -4   1   8      713.40      678.73    111.01 o
  -3   1   8     5146.93     5357.31    193.46 o
  -2   1   8     4295.13     4410.34    149.44 o
  -1   1   8     1101.14     1052.01     74.97 o
   0   1   8     1611.43     1665.01     78.76 o
   1   1   8     5449.94     5689.21    102.03 o
   2   1   8     2564.29     2421.46     61.03 o
   3   1   8      563.40      598.93     65.70 o
   4   1   8       71.29       42.58     56.29 o
   5   1   8      885.76      800.65    103.18 o
   6   1   8        0.01       37.13     81.53 o
   7   1   8      758.16      785.21    155.76 o
   8   1   8     1189.17     1130.38    185.82 o
   9   1   8        5.48       10.68    136.65 o
  -8   2   8      119.97      115.59     90.22 o
  -7   2   8      609.93     2052.31    383.32 o
  -6   2   8       75.88      159.80    136.43 o
  -5   2   8        9.01      -69.28     92.30 o
  -4   2   8      583.09      631.51    109.06 o
  -3   2   8      382.40      357.59     83.46 o
  -2   2   8     5368.84     5158.43    199.54 o
  -1   2   8     9094.77     9408.52    189.58 o
   0   2   8        0.05      -12.11     30.45 o
   1   2   8     4546.06     4217.97     86.98 o
   2   2   8     7125.91     7429.79    159.40 o
   3   2   8       99.05      130.57     52.08 o
   4   2   8       60.20       60.15     63.70 o
   5   2   8     1583.83     1612.29    122.03 o
   6   2   8     2860.45     2641.26    160.49 o
   7   2   8        0.15       30.09    108.31 o
   8   2   8      436.78      508.28    163.11 o
  -8   3   8      757.99      663.58    118.71 o
  -7   3   8     1158.09     1433.08    632.72 o
  -6   3   8        4.50     -117.34    202.33 o
  -5   3   8      135.38       39.74    140.99 o
  -4   3   8      418.68      361.37     99.13 o
  -3   3   8      134.74      110.40     71.09 o
  -2   3   8       14.59       11.39     60.48 o
  -1   3   8     9440.64    10067.29    174.11 o
   0   3   8     3480.24     3672.55     89.38 o
   1   3   8      122.47      119.70     32.24 o
   2   3   8     5190.55     5255.18    105.25 o
   3   3   8       48.98      100.34     55.23 o
   4   3   8        4.42      -28.04     61.78 o
   5   3   8     1380.18     1388.05    116.56 o
   6   3   8     2683.75     2902.16    209.40 o
   7   3   8       78.67      -13.33     97.79 o
   8   3   8       20.26       76.13    134.90 o
  -8   4   8       81.70      -70.40     80.84 o
  -7   4   8     1789.86     1958.74    222.42 o
  -6   4   8      690.23      638.15    146.01 o
  -5   4   8      151.99      124.43     95.67 o
  -4   4   8     1249.98     1365.63    138.18 o
  -3   4   8     2355.71     2323.01    114.53 o
  -2   4   8     1494.77     1560.02     67.77 o
  -1   4   8       13.10       -8.20     34.00 o
   0   4   8     1533.12     1385.66     61.53 o
   1   4   8     5492.75     5465.79    113.74 o
   2   4   8       94.98       61.25     27.68 o
   3   4   8      197.91      118.83     61.66 o
   4   4   8     1882.84     1823.18    153.84 o
   5   4   8       29.67        6.47     92.21 o
   6   4   8     1107.45     1174.33    147.28 o
   7   4   8       79.41       91.35    111.55 o
   8   4   8        1.56      142.70    128.30 o
  -8   5   8      604.32      499.28    187.51 o
  -7   5   8        0.38      160.77    139.65 o
  -6   5   8      108.31      143.97     97.67 o
  -5   5   8     3870.91     3828.88    193.04 o
  -4   5   8        0.72       68.02     92.53 o
  -3   5   8      647.82      604.37    130.76 o
  -2   5   8       64.62      170.89     67.89 o
  -1   5   8       83.12       67.79     54.94 o
   0   5   8      653.97      574.11     51.52 o
   1   5   8      853.17      799.64     51.00 o
   2   5   8      825.37      830.15     51.27 o
   3   5   8      401.27      475.45     49.93 o
   4   5   8     3819.66     3714.75    212.11 o
   5   5   8     3879.39     3678.30    222.67 o
   6   5   8     1102.24     1055.63    145.85 o
   7   5   8     1868.83     1940.47    195.40 o
   8   5   8      129.24      242.20    137.27 o
  -7   6   8      404.66      293.16    138.53 o
  -6   6   8      264.65       52.33    220.71 o
  -5   6   8     1453.69     1404.30    136.69 o
  -4   6   8     2004.49     2021.83    147.83 o
  -3   6   8       41.80       50.19     82.65 o
  -2   6   8     1704.05     1642.38    122.15 o
  -1   6   8     1635.57     1588.04     74.56 o
   0   6   8        0.12        0.06     49.58 o
   1   6   8      719.32      767.74     68.75 o
   2   6   8      479.00      437.69     51.22 o
   3   6   8       76.37       78.74     42.13 o
   4   6   8      406.21      215.73    103.77 o
   5   6   8     1494.96     1466.66    155.65 o
   6   6   8     3365.65     3052.36    215.13 o
   7   6   8      247.73      366.41    145.08 o
   8   6   8     1476.81     1081.04    201.43 o
  -7   7   8      239.95      270.79    149.09 o
  -6   7   8       52.45      -20.80     94.25 o
  -5   7   8       54.57     -103.33    197.58 o
  -4   7   8     4692.31     4312.45    343.57 o
  -3   7   8     1257.24     1109.62    118.11 o
  -2   7   8       14.30       71.63     76.35 o
  -1   7   8     3604.93     3659.63    161.90 o
   0   7   8     6053.09     6078.90    179.65 o
   1   7   8       47.12        1.42     68.56 o
   2   7   8      597.97      623.04     74.97 o
   3   7   8        4.72      -13.74     59.53 o
   4   7   8      132.67      119.81     59.46 o
   5   7   8       48.82       37.41     92.98 o
   6   7   8      975.98      863.38    167.08 o
   7   7   8       32.32      120.62    124.96 o
  -6   8   8        9.76       11.99     91.63 o
  -5   8   8      534.68      396.46    177.76 o
  -4   8   8      349.30      411.62    102.30 o
  -3   8   8       13.37       -5.78    119.52 o
  -2   8   8        0.63      -85.85     85.85 o
  -1   8   8      446.40      424.65     84.74 o
   0   8   8     7453.06     6755.72    262.43 o
   1   8   8     1988.28     2037.54    154.06 o
   2   8   8       34.99      132.76     68.32 o
   3   8   8     1903.81     1820.67    110.93 o
   4   8   8      355.91      338.55     68.63 o
   5   8   8      765.21      663.11    133.96 o
   6   8   8       59.94      -65.03    105.93 o
   7   8   8      534.23      446.22    160.61 o
  -6   9   8      458.21      445.75    121.45 o
  -5   9   8      231.32      237.36    102.76 o
  -4   9   8      163.97      169.67     99.52 o
  -3   9   8       91.47      144.62    169.87 o
  -2   9   8      249.60      267.37     82.91 o
  -1   9   8        5.72      142.19     94.75 o
   0   9   8      667.48      576.14    189.93 o
   1   9   8     1586.32     1478.67    140.55 o
   2   9   8      908.21      763.17    150.00 o
   3   9   8      348.22      331.89     75.21 o
   4   9   8     1228.97     1210.27     98.26 o
   5   9   8      126.61      100.66     94.89 o
   6   9   8        0.40      121.37    132.47 o
  -5  10   8     2191.04     1884.07    178.72 o
  -4  10   8     1524.26     1913.77    173.46 o
  -3  10   8      167.64      196.89     98.84 o
  -2  10   8      139.03      485.92    445.51 o
  -1  10   8      901.14      992.59    228.07 o
   0  10   8       75.38      171.88     90.43 o
   1  10   8       46.36      109.75    121.64 o
   2  10   8      880.67      696.92    243.62 o
   3  10   8      668.21      599.78     95.58 o
   4  10   8      254.31      176.19     84.52 o
   5  10   8      191.98      358.50    165.66 o
  -4  11   8     2148.73     1932.57    176.32 o
  -3  11   8      176.77      178.43    143.37 o
  -2  11   8      411.08      160.56    127.51 o
  -1  11   8     1000.45     1232.59    183.35 o
   0  11   8      615.73     2108.41    267.54 o
   1  11   8       17.80      -82.81    104.80 o
   3  11   8      988.99     1138.60    164.86 o
   4  11   8      488.15      599.66    101.43 o
  -2  12   8       48.50       91.99    132.39 o
  -1  12   8      244.34      245.17    144.75 o
   0  12   8     1310.77     1199.12    194.29 o
   1  12   8       37.17       21.04    130.22 o
   2  12   8       87.23      423.13    139.57 o
   3  12   8      357.09      389.70    144.75 o
  -2 -11   9        0.97      149.29    183.69 o
  -1 -11   9      104.43      143.34    131.09 o
   0 -11   9        0.91      191.06    135.28 o
   1 -11   9        0.00      136.39    118.26 o
   2 -11   9       59.40      454.02    227.14 o
  -4 -10   9      738.18      797.14    227.55 o
  -3 -10   9     2064.13     2346.31    284.40 o
  -2 -10   9      158.44      227.16    149.06 o
  -1 -10   9      592.79      637.97    156.45 o
   0 -10   9      692.75      873.66    305.85 o
   1 -10   9      627.92      663.15    146.74 o
   2 -10   9       78.75      256.14    204.72 o
   3 -10   9      235.82      378.56    202.72 o
   4 -10   9      483.41      468.42    215.91 o
  -5  -9   9      540.73      382.90    203.55 o
  -4  -9   9      203.60       31.43    169.12 o
  -3  -9   9      754.48      784.52    176.99 o
  -2  -9   9     1475.76     1594.79    197.03 o
  -1  -9   9       10.76      158.02    128.11 o
   0  -9   9      721.37     1044.09    158.02 o
   1  -9   9     1787.16     2155.16    295.46 o
   2  -9   9      265.67      494.46    220.46 o
   3  -9   9      100.01        1.67    178.05 o
   4  -9   9      275.22      247.67    189.45 o
   5  -9   9      583.37      697.35    210.57 o
  -6  -8   9       33.76        7.33    102.12 o
  -5  -8   9        1.58       17.22     99.39 o
  -4  -8   9      414.84      479.06    116.09 o
  -3  -8   9      457.29      566.91    102.84 o
  -2  -8   9      227.46      361.81    138.25 o
  -1  -8   9       79.39       49.66    117.21 o
   0  -8   9       54.85      135.95    117.75 o
   1  -8   9     1252.91     1193.82    142.04 o
   2  -8   9     1219.69     1137.43    236.44 o
   3  -8   9        0.26      -14.19    157.98 o
   4  -8   9      610.75      539.37    118.57 o
   5  -8   9      784.39      851.24    205.22 o
   6  -8   9      310.71      526.43    178.39 o
  -6  -7   9       99.30      139.24    112.94 o
  -5  -7   9      728.37      708.20    125.42 o
  -4  -7   9      794.26      900.23    116.53 o
  -3  -7   9      322.90      241.54     90.91 o
  -2  -7   9        9.25      -99.79     99.79 o
  -1  -7   9     2067.97     2007.88    179.30 o
   0  -7   9     1866.84     2035.15    173.58 o
   1  -7   9      670.76      762.43    167.39 o
   2  -7   9      830.19      908.78    127.49 o
   3  -7   9     1520.80     1933.15    242.83 o
   4  -7   9       72.18       65.87     93.83 o
   5  -7   9       46.25       22.98     98.19 o
   6  -7   9      558.72      661.79    181.60 o
  -7  -6   9     1104.15     1148.38    150.76 o
  -6  -6   9      615.90      535.60    129.51 o
  -5  -6   9       74.50       -9.88    100.90 o
  -4  -6   9      604.15      905.44    161.97 o
  -3  -6   9     3035.43     3116.24    233.95 o
  -2  -6   9      133.20      259.26    133.88 o
  -1  -6   9        3.91      -78.08     81.77 o
   0  -6   9      635.01      769.26     81.24 o
   1  -6   9     1073.77     1190.76    138.10 o
   2  -6   9       57.95       44.04     96.72 o
   3  -6   9     2094.92     2271.69    255.56 o
   4  -6   9     3032.99     3150.83    189.28 o
   5  -6   9      871.27      800.09    152.72 o
   6  -6   9     1477.03     1422.12    146.67 o
   7  -6   9      120.18      268.46    144.91 o
  -7  -5   9        3.88        6.12     98.91 o
  -6  -5   9       20.41      -62.86    102.07 o
  -5  -5   9     2903.49     3295.73    274.81 o
  -4  -5   9       26.74      137.81    153.60 o
  -3  -5   9      947.73     1399.66    171.93 o
  -2  -5   9      253.15      185.38    127.28 o
  -1  -5   9       14.63     -126.17    126.17 o
   0  -5   9      456.80      251.32    104.83 o
   1  -5   9      295.26      299.32    104.14 o
   2  -5   9       97.01      147.88    143.60 o
   3  -5   9      137.98       91.78    155.51 o
   4  -5   9     1907.96     1899.84    153.96 o
   5  -5   9     2004.80     2087.42    211.59 o
   6  -5   9       29.95      111.88     94.08 o
   7  -5   9     2167.64     2077.11    214.28 o
  -8  -4   9      112.94     -115.55    192.64 o
  -7  -4   9      144.81      152.58    108.88 o
  -6  -4   9       57.77      -14.62     99.64 o
  -5  -4   9     3472.53     3512.77    234.31 o
  -4  -4   9     2707.20     2598.50    217.16 o
  -3  -4   9      248.88      190.41    371.63 o
  -2  -4   9     4090.14     3694.17    195.15 o
  -1  -4   9     2964.22     2891.80    167.08 o
   0  -4   9     1356.99     1308.56     98.58 o
   1  -4   9     1475.67     1476.51    363.05 o
   2  -4   9      897.66      921.70    200.05 o
   3  -4   9       51.94       51.64    101.15 o
   4  -4   9      669.43      650.19    116.59 o
   5  -4   9      386.79      346.69     89.43 o
   6  -4   9      454.29      477.00    104.66 o
   7  -4   9      218.29      327.81    103.93 o
   8  -4   9     1422.02     1732.44    183.60 o
  -8  -3   9      122.15      -21.32     95.37 o
  -7  -3   9       46.31      -29.38     96.26 o
  -6  -3   9       33.43       81.64    145.79 o
  -5  -3   9      178.20      331.64    187.53 o
  -4  -3   9     2272.69     2438.87    205.67 o
  -3  -3   9     1222.33     1349.65    159.85 o
  -2  -3   9        1.84      -31.72    100.50 o
  -1  -3   9     4214.59     4469.75    181.76 o
   0  -3   9     8248.48     8290.71    207.58 o
   1  -3   9      762.45      858.09     99.38 o
   2  -3   9     2542.61     2574.56    293.85 o
   3  -3   9     1615.78     1728.94     85.25 o
   4  -3   9      180.49      164.74     55.96 o
   5  -3   9      185.93      205.54     71.76 o
   6  -3   9     2445.26     2591.08    129.88 o
   7  -3   9      233.03      437.59    107.89 o
   8  -3   9        0.11      257.31    162.82 o
  -8  -2   9       42.22      -42.33     92.65 o
  -7  -2   9      386.81      516.01    176.38 o
  -6  -2   9       10.21       68.03    154.01 o
  -5  -2   9       26.75      151.48    137.25 o
  -4  -2   9      278.17      384.66    149.11 o
  -3  -2   9     2671.87     2909.00    204.73 o
  -2  -2   9      484.98      394.86    141.54 o
  -1  -2   9     1176.31     1272.35     96.03 o
   0  -2   9     2685.42     2527.23    156.69 o
   1  -2   9       13.18      -22.70     31.13 o
   2  -2   9      974.41     1028.46     60.93 o
   3  -2   9     4964.81     5018.91    163.34 o
   4  -2   9     1070.81      966.10     69.12 o
   5  -2   9        1.10      -12.30     62.96 o
   6  -2   9     2620.16     2612.80    182.30 o
   7  -2   9     1264.57     1451.01     96.21 o
   8  -2   9      563.38      497.00    115.22 o
  -8  -1   9      617.24      539.35    123.80 o
  -7  -1   9      498.52      412.16    156.56 o
  -6  -1   9     1415.47     1425.88    171.92 o
  -5  -1   9     2225.77     2515.80    202.47 o
  -4  -1   9        0.53     -102.58    197.86 o
  -3  -1   9     1808.55     2020.27    145.05 o
  -2  -1   9     3656.18     3719.74    159.99 o
  -1  -1   9     3562.73     3722.36    138.13 o
   0  -1   9       68.78       38.00     48.16 o
   1  -1   9      268.51      389.66     63.79 o
   2  -1   9     4824.71     5295.01    114.94 o
   3  -1   9      288.34      350.03     47.11 o
   4  -1   9     3465.63     3436.33     93.94 o
   5  -1   9       36.08       66.57     62.38 o
   6  -1   9       36.32       54.50     77.48 o
   7  -1   9     1229.83     1078.58    127.01 o
   8  -1   9      408.18      566.22    122.30 o
  -8   0   9      595.12      571.28    157.81 o
  -7   0   9      366.17      432.48    154.76 o
  -6   0   9       19.14      -90.12    112.51 o
  -5   0   9     1589.83     1693.98    166.19 o
  -4   0   9      546.16      562.25    126.27 o
  -3   0   9     1426.45     1807.11    245.81 o
  -2   0   9     3898.46     4008.75    159.87 o
  -1   0   9     7493.13     8196.78    192.76 o
   0   0   9        6.09      -20.26     43.98 o
   1   0   9        1.98       -9.40     27.56 o
   2   0   9     4619.77     4564.56    101.26 o
   3   0   9     2583.42     2468.82     70.44 o
   4   0   9      132.49      126.38     63.10 o
   5   0   9     1468.09     1326.26    109.98 o
   6   0   9     2224.90     1982.14    146.24 o
   7   0   9        0.74       29.36     83.39 o
   8   0   9      870.70      829.70    173.54 o
  -8   1   9      595.74      501.59    119.60 o
  -7   1   9     1328.42     1294.57    195.25 o
  -6   1   9      181.50      350.90    121.51 o
  -5   1   9      946.38      860.46    138.22 o
  -4   1   9     3666.62     3725.51    195.91 o
  -3   1   9      931.52      867.14    110.28 o
  -2   1   9     3510.53     3724.32    165.68 o
  -1   1   9     1814.39     1720.65     97.16 o
   0   1   9     1961.79     2008.60     90.15 o
   1   1   9     1038.47     1153.69     55.41 o
   2   1   9     1191.07     1127.70     45.34 o
   3   1   9     3936.48     3542.25    129.01 o
   4   1   9      207.17      276.68     70.08 o
   5   1   9      463.49      331.84     86.19 o
   6   1   9     2680.27     2763.92    158.27 o
   7   1   9     2603.41     2618.08    180.09 o
   8   1   9      871.58      753.15    175.09 o
  -8   2   9       87.81      100.67    100.07 o
  -7   2   9     1269.06     4473.38    557.40 o
  -6   2   9      820.07      832.72    159.58 o
  -5   2   9      793.92     1034.98    148.82 o
  -4   2   9       27.22      -58.10     99.52 o
  -3   2   9     7281.54     7159.31    225.21 o
  -2   2   9     1627.65     1654.96    125.00 o
  -1   2   9      688.04      610.75     75.66 o
   0   2   9     5375.88     5621.61    116.73 o
   1   2   9      466.91      475.60     42.35 o
   2   2   9        3.68      -35.60     37.88 o
   3   2   9     1670.63     1746.72    103.15 o
   4   2   9      294.54      242.89     89.70 o
   5   2   9      229.81      266.68     88.47 o
   6   2   9       10.06      -19.23     74.71 o
   7   2   9     1287.32     1212.76    164.46 o
  -8   3   9      293.27      291.18    136.61 o
  -7   3   9      276.16      163.86    142.99 o
  -6   3   9       50.74      -24.22     95.32 o
  -5   3   9       41.09        2.28    105.05 o
  -4   3   9       49.01      -16.54    157.89 o
  -3   3   9      437.83      416.83     95.81 o
  -2   3   9     4865.44     4933.48    172.30 o
  -1   3   9     2673.44     2641.10     91.99 o
   0   3   9     2058.28     2131.02     79.86 o
   1   3   9     4043.21     4054.41     97.31 o
   2   3   9     2437.93     2587.61     69.48 o
   3   3   9     1054.94     1019.49    110.70 o
   4   3   9     1150.06     1161.80    102.60 o
   5   3   9      465.53      435.54     92.54 o
   6   3   9     1158.61     1270.28    156.84 o
   7   3   9      211.83      284.94    126.44 o
   8   3   9       91.46      293.46    136.40 o
  -8   4   9     1682.04     1442.39    390.66 o
  -7   4   9     1387.74     1628.55    218.04 o
  -6   4   9      960.51      973.16    129.60 o
  -5   4   9       71.59      -25.36     92.76 o
  -4   4   9      837.37      676.66    155.17 o
  -3   4   9      511.04      577.19     54.36 o
  -2   4   9     1571.68     1570.42     86.14 o
  -1   4   9      133.97      140.28     43.58 o
   0   4   9      485.11      489.76     49.57 o
   1   4   9      899.67      959.64     56.18 o
   2   4   9     2670.56     2643.21     67.99 o
   3   4   9      283.47      181.29     66.46 o
   4   4   9     2597.95     2661.09    144.74 o
   5   4   9     3267.08     3204.53    207.05 o
   6   4   9     1693.81     1378.90    159.40 o
   7   4   9        4.68      -83.97     99.39 o
   8   4   9      109.65      -86.81    116.91 o
  -8   5   9      939.90      715.57    203.68 o
  -7   5   9     2343.49     1957.86    232.85 o
  -6   5   9      511.40      659.76    121.62 o
  -5   5   9      116.46       63.53     97.84 o
  -4   5   9     4628.55     4374.38    310.45 o
  -3   5   9     1927.53     1738.55    132.11 o
  -2   5   9       50.54      -14.60     53.36 o
  -1   5   9      262.43      251.15     47.64 o
   0   5   9     1186.14     1128.64     66.73 o
   1   5   9      202.33      243.16     41.82 o
   2   5   9      365.03      344.62     48.94 o
   3   5   9     2391.07     2256.70    165.34 o
   4   5   9       75.16      149.97     98.28 o
   5   5   9      722.24      748.81    129.25 o
   6   5   9     1921.49     1832.91    178.36 o
   7   5   9      296.19      247.84    129.85 o
   8   5   9      732.38      659.87    173.17 o
  -7   6   9      196.95      281.27    153.51 o
  -6   6   9     1056.24     1090.32    139.24 o
  -5   6   9       26.03      -78.89     78.89 o
  -4   6   9     1553.09     1583.88    143.07 o
  -3   6   9     4711.33     4717.15    197.70 o
  -2   6   9      314.20      282.17     86.20 o
  -1   6   9      959.68      918.84     91.74 o
   0   6   9     3809.29     3704.02    137.06 o
   1   6   9     4050.32     4018.25    175.91 o
   2   6   9      237.02      238.29     59.50 o
   3   6   9      544.81      528.81     50.50 o
   4   6   9      672.18      646.45    126.91 o
   5   6   9      712.61      592.43    128.05 o
   6   6   9      372.90      294.61    119.55 o
   7   6   9     2434.97     1750.93    219.21 o
  -7   7   9        6.49     -107.81    107.81 o
  -6   7   9        0.78      -67.14     87.47 o
  -5   7   9      433.95      248.38    150.56 o
  -4   7   9       12.80      -71.89     71.89 o
  -3   7   9      459.54      520.26    111.32 o
  -2   7   9     1153.42     1156.21    113.07 o
  -1   7   9      297.47      372.90     80.28 o
   0   7   9     2581.15     2407.62    162.37 o
   1   7   9     1929.57     1906.82    142.59 o
   2   7   9       11.93      -58.55     58.55 o
   3   7   9        2.47       -3.95     61.31 o
   4   7   9       11.40        5.14     86.49 o
   5   7   9      518.61      467.36    126.15 o
   6   7   9       12.26       21.79    114.36 o
   7   7   9     1204.86      891.18    185.11 o
  -6   8   9       24.00     -118.39    118.39 o
  -5   8   9        3.98      -50.81     86.23 o
  -4   8   9      858.51      795.45    119.01 o
  -3   8   9      104.72      221.30     98.26 o
  -2   8   9     1777.29     1614.69    124.86 o
  -1   8   9      742.20      633.93    124.51 o
   0   8   9     2728.49     2563.24    176.62 o
   1   8   9     1881.25     1783.64    235.40 o
   2   8   9       73.67       55.01     80.83 o
   3   8   9      268.07      266.56     67.47 o
   4   8   9       24.88       16.45     55.19 o
   5   8   9      610.30      581.07    153.30 o
   6   8   9        1.07     -101.55    101.55 o
   7   8   9      120.34      181.31    136.02 o
  -6   9   9       70.36       93.94    104.64 o
  -5   9   9      257.06      313.53    109.90 o
  -4   9   9      238.79      240.52    100.07 o
  -3   9   9      502.95      500.43    104.48 o
  -2   9   9        0.59      160.13    215.87 o
  -1   9   9     2309.32     2232.77    380.00 o
   0   9   9     3348.24     3326.46    236.34 o
   1   9   9      446.34      340.22     96.70 o
   2   9   9      767.60      605.05    106.60 o
   3   9   9     4547.30     4023.46    185.78 o
   4   9   9      166.64      108.30     71.74 o
   5   9   9       13.68      144.87    133.69 o
   6   9   9      212.59      295.88    157.39 o
  -5  10   9        0.86       89.24    101.75 o
  -4  10   9       81.42      300.39    105.40 o
  -3  10   9      518.26      301.55    151.09 o
  -2  10   9        0.83      194.60    388.74 o
  -1  10   9       17.69       78.06    198.36 o
   0  10   9      762.94      957.33    176.45 o
   1  10   9      561.83      646.45    116.49 o
   2  10   9      105.24      164.35    114.38 o
   3  10   9     1687.28     1918.07    293.60 o
   4  10   9      983.84     1105.91    109.65 o
   5  10   9       27.39      -50.23     67.97 o
  -4  11   9      224.59       40.49    141.41 o
  -3  11   9      708.44      729.07    185.27 o
  -2  11   9      363.08      442.79    150.05 o
  -1  11   9        0.57      -68.70    104.55 o
   0  11   9        8.47       61.85    111.31 o
   1  11   9        6.38      -12.86    110.65 o
   3  11   9      409.46      409.86    126.71 o
   4  11   9      846.85      856.70    123.15 o
  -2  12   9      845.63      816.38    182.06 o
  -1  12   9     1100.96     1161.01    198.04 o
   0  12   9       74.19       46.62    119.54 o
   1  12   9      597.11      473.01    155.56 o
  -1 -11  10       91.85       -0.86    143.33 o
   0 -11  10      210.61      431.62    151.49 o
   1 -11  10      283.57      513.50    259.36 o
  -3 -10  10      675.46      758.58    218.37 o
  -2 -10  10      463.30      541.32    161.34 o
  -1 -10  10      363.93      406.28    153.74 o
   0 -10  10      225.41      241.51    192.03 o
   1 -10  10      191.92      -91.45    211.36 o
   2 -10  10      292.01      500.31    222.13 o
   3 -10  10      102.55      396.63    224.80 o
  -4  -9  10     1580.92     1824.80    266.54 o
  -3  -9  10     1553.20     1720.20    458.78 o
  -2  -9  10      262.26      190.69    144.29 o
  -1  -9  10      435.00      814.69    163.74 o
   0  -9  10      833.04     1167.27    176.13 o
   1  -9  10       10.00      107.81    123.10 o
   2  -9  10      227.41      440.04    211.40 o
   3  -9  10        1.89      186.73    196.58 o
   4  -9  10        0.25      421.05    198.75 o
  -5  -8  10       82.01      -80.36     97.82 o
  -4  -8  10      300.33      343.23    112.41 o
  -3  -8  10     1550.09     1536.70    137.30 o
  -2  -8  10     2644.20     2569.28    217.53 o
  -1  -8  10      262.12      475.85    222.77 o
   0  -8  10     1145.68     1101.51    154.37 o
   1  -8  10      920.48      844.66    135.50 o
   2  -8  10        0.77      118.62    190.49 o
   3  -8  10      324.46      493.34    197.71 o
   4  -8  10      581.93      546.69    190.91 o
   5  -8  10       48.84      327.26    184.40 o
  -6  -7  10      124.36      166.02    127.90 o
  -5  -7  10        3.69      -96.54     96.54 o
  -4  -7  10      232.85      146.79     98.25 o
  -3  -7  10      480.35      392.73    145.21 o
  -2  -7  10      353.55      674.77    151.49 o
  -1  -7  10      340.21      338.70    133.22 o
   0  -7  10      606.57      718.76    140.22 o
   1  -7  10     1968.61     2219.44    291.70 o
   2  -7  10      343.79      209.52    185.90 o
   3  -7  10      318.77      607.95    194.54 o
   4  -7  10     2699.25     2406.53    181.07 o
   5  -7  10      441.26      422.22    127.57 o
   6  -7  10       94.70      199.63    160.77 o
  -7  -6  10      238.36      200.98    125.30 o
  -6  -6  10      650.11      660.44    130.61 o
  -5  -6  10     1260.42     1127.37    149.56 o
  -4  -6  10      924.61      885.07    173.16 o
  -3  -6  10        5.16      -84.78    173.15 o
  -2  -6  10     1007.16     1130.39    194.08 o
  -1  -6  10      682.38      751.44    109.02 o
   0  -6  10      307.09      243.72    128.91 o
   1  -6  10      134.04       30.35    112.71 o
   2  -6  10     1659.05     1327.46    245.12 o
   3  -6  10      538.81      526.77    188.57 o
   4  -6  10     1373.08     1325.81    141.50 o
   5  -6  10     1098.36     1117.11    141.92 o
   6  -6  10      284.56      185.42    107.05 o
   7  -6  10      349.55      448.59    160.06 o
  -7  -5  10      531.87      685.98    221.31 o
  -6  -5  10      149.57      -12.87    110.46 o
  -5  -5  10      751.11      462.35    155.13 o
  -4  -5  10     2198.12     2253.28    206.19 o
  -3  -5  10      856.35      803.07    250.93 o
  -2  -5  10      672.26      670.72    160.38 o
  -1  -5  10     1732.93     1896.68    170.85 o
   0  -5  10     1403.36     1418.30    142.17 o
   1  -5  10       49.20      183.09    137.40 o
   2  -5  10       20.07      -45.56     91.28 o
   3  -5  10     1326.64     1044.65    223.59 o
   4  -5  10      508.20      552.79    119.98 o
   5  -5  10      567.93      422.80    158.27 o
   6  -5  10     3016.71     3168.23    197.10 o
   7  -5  10      349.46      269.48    106.42 o
  -7  -4  10       16.97     -102.03    102.03 o
  -6  -4  10      362.55      513.87    192.91 o
  -5  -4  10      698.76      712.28    263.34 o
  -4  -4  10      527.77      400.65    165.97 o
  -3  -4  10     1685.78     1901.24    193.94 o
  -2  -4  10      260.16      157.49    190.36 o
  -1  -4  10      622.63      539.18    203.27 o
   0  -4  10     2793.69     3038.12    129.51 o
   1  -4  10      290.44      527.71    110.87 o
   2  -4  10       48.12       67.59     83.95 o
   3  -4  10       21.29       52.05     95.16 o
   4  -4  10     1567.27     1470.91    148.85 o
   5  -4  10      140.50      164.08     93.40 o
   6  -4  10       43.36      127.54    115.74 o
   7  -4  10     1954.04     2143.30    161.02 o
  -8  -3  10       39.39        4.04    103.35 o
  -7  -3  10       12.22      -96.27     96.27 o
  -6  -3  10      774.74      954.12    213.90 o
  -5  -3  10      822.04     1024.69    176.70 o
  -4  -3  10      399.86      361.27    151.73 o
  -3  -3  10      860.19      895.93    162.63 o
  -2  -3  10     3667.42     3645.01    192.80 o
  -1  -3  10     4267.98     4516.44    250.02 o
   0  -3  10     1650.11     1778.46    180.75 o
   1  -3  10     1495.44     1609.17    126.64 o
   2  -3  10       37.91      128.68    129.32 o
   3  -3  10       96.34       61.40     93.60 o
   4  -3  10       72.04       67.17    131.95 o
   5  -3  10      726.25      772.45     88.19 o
   6  -3  10        7.85       55.61     78.59 o
   7  -3  10      504.55      522.81     85.44 o
   8  -3  10      391.98      550.31    193.33 o
  -8  -2  10     1036.59     1084.74    148.94 o
  -7  -2  10      463.67      637.00    193.75 o
  -6  -2  10      499.91      317.30    137.27 o
  -5  -2  10      241.01      182.97    159.83 o
  -4  -2  10       96.88      113.20    143.75 o
  -3  -2  10      319.18      429.64    136.85 o
  -2  -2  10     5086.88     5205.78    188.84 o
  -1  -2  10     3967.91     3961.83    147.75 o
   0  -2  10      623.92      577.90     62.50 o
   1  -2  10     3994.92     4150.67    113.09 o
   2  -2  10     6662.27     6826.26    163.61 o
   3  -2  10        0.82       -6.07     40.16 o
   4  -2  10       19.13      -41.16     52.04 o
   5  -2  10     4385.19     4264.61    152.25 o
   6  -2  10     1536.75     1439.49     98.66 o
   7  -2  10      258.76      191.40     94.33 o
   8  -2  10       34.70       12.05     94.87 o
  -8  -1  10      652.16      487.94    120.57 o
  -7  -1  10     1854.97     1919.13    246.50 o
  -6  -1  10      273.53      524.94    142.13 o
  -5  -1  10       22.79      169.39    136.32 o
  -4  -1  10        2.11       62.00    120.79 o
  -3  -1  10      556.23      754.43    131.56 o
  -2  -1  10      123.29      129.35     97.74 o
  -1  -1  10     2707.46     2986.52    149.32 o
   0  -1  10      224.02      269.88     71.23 o
   1  -1  10       79.86       17.61     42.04 o
   2  -1  10     1865.71     1818.18     73.49 o
   3  -1  10     9490.13     9763.02    174.74 o
   4  -1  10       12.33      -21.60     41.67 o
   5  -1  10      798.56      811.61     95.48 o
   6  -1  10     1529.12     1568.32    122.08 o
   7  -1  10      829.77      862.14    122.63 o
   8  -1  10        0.58      -86.86     86.86 o
  -8   0  10       11.46      -97.56    112.46 o
  -7   0  10      825.41     1068.02    208.60 o
  -6   0  10     3767.51     4086.04    585.97 o
  -5   0  10      354.49      409.73    142.74 o
  -4   0  10      608.89      643.81    129.55 o
  -3   0  10     1290.62     1377.31    141.94 o
  -2   0  10      584.89      558.07    109.11 o
  -1   0  10       90.42      102.99     64.96 o
   0   0  10       96.87      103.63     54.43 o
   1   0  10     3402.85     3504.43     82.04 o
   2   0  10      116.46      131.33     37.40 o
   3   0  10       58.41       72.93     31.97 o
   4   0  10     1347.70     1426.64    101.84 o
   5   0  10      804.67      946.90    104.44 o
   6   0  10      575.28      462.13    121.73 o
   7   0  10     1848.81     1691.09    149.89 o
   8   0  10       21.30       48.37     94.32 o
  -8   1  10       56.88      -91.74     91.74 o
  -7   1  10       56.41      -83.10    142.91 o
  -6   1  10     2045.40     2342.33    401.13 o
  -5   1  10      640.47      606.88    132.25 o
  -4   1  10      488.75      497.30    121.55 o
  -3   1  10     4581.10     4108.35    198.47 o
  -2   1  10     3808.71     3529.12    168.70 o
  -1   1  10      263.35      337.87     68.41 o
   0   1  10     3143.89     3529.13    166.93 o
   1   1  10     5350.26     5112.37    148.60 o
   2   1  10     6118.47     6304.73    108.53 o
   3   1  10      108.26       64.40     54.53 o
   4   1  10       27.30       26.20     63.72 o
   5   1  10     1183.47     1145.04    109.70 o
   6   1  10      518.28      445.66     91.93 o
   7   1  10     2102.81     2405.82    266.79 o
   8   1  10      937.81      974.11    179.68 o
  -8   2  10      541.87      285.86    164.90 o
  -7   2  10      180.48       90.40    151.34 o
  -6   2  10       55.33       74.82    101.73 o
  -5   2  10        7.58      -61.91    110.63 o
  -4   2  10     2784.79     2804.26    180.14 o
  -3   2  10       77.59       61.12     91.33 o
  -2   2  10     2511.34     2685.73    157.99 o
  -1   2  10     4106.10     3785.91    155.46 o
   0   2  10      263.90      185.50     43.61 o
   1   2  10     2547.88     2556.26     78.57 o
   2   2  10     1476.31     1449.99     61.59 o
   3   2  10        6.08       40.44     56.70 o
   4   2  10      131.20       31.46     69.26 o
   5   2  10     2546.36     2611.02    149.98 o
   6   2  10     1574.03     1659.88    132.27 o
   7   2  10      663.45     1290.20    842.10 o
  -8   3  10      551.24      777.03    184.60 o
  -7   3  10     1089.99     1148.28    194.12 o
  -6   3  10        0.86       25.04     98.39 o
  -5   3  10       26.26      -25.79    101.87 o
  -4   3  10     1228.95     1329.58    139.63 o
  -3   3  10     4805.25     4903.65    202.27 o
  -2   3  10      357.05      193.75     77.02 o
  -1   3  10      353.10      353.82     53.49 o
   0   3  10     2950.28     2770.13     94.45 o
   1   3  10      116.75      121.05     40.61 o
   2   3  10     1025.50     1101.12     48.60 o
   3   3  10      621.69      585.27     80.33 o
   4   3  10      649.95      669.07    132.65 o
   5   3  10      964.52     1072.61    115.08 o
   6   3  10      202.13      184.28     84.54 o
   7   3  10      670.90     1159.03    757.45 o
   8   3  10      295.43      390.25    155.81 o
  -8   4  10        2.23      -20.37    135.98 o
  -7   4  10     2294.31     2346.44    250.80 o
  -6   4  10      246.06      341.33    154.38 o
  -5   4  10       60.87       33.35    100.07 o
  -4   4  10      568.52      338.42    105.82 o
  -3   4  10     2890.27     2666.94    149.52 o
  -2   4  10     1643.80     1641.19     83.70 o
  -1   4  10     1305.08     1373.54     94.47 o
   0   4  10     4145.34     3928.79    150.03 o
   1   4  10    11369.64    11280.54    188.74 o
   2   4  10      512.14      588.17     45.25 o
   3   4  10      196.58       94.27     82.94 o
   4   4  10     2055.74     1937.48    140.69 o
   5   4  10      267.73      289.27    110.98 o
   6   4  10       35.82       14.02    105.39 o
   8   4  10      217.54      260.61    147.42 o
  -7   5  10        7.66       32.47    137.52 o
  -6   5  10      947.35     1118.36    173.51 o
  -5   5  10       32.72       -0.77     89.80 o
  -4   5  10      196.21      298.70    107.14 o
  -3   5  10      794.00      843.32    112.82 o
  -2   5  10      648.88      638.83     60.50 o
  -1   5  10      329.10      283.81     53.52 o
   0   5  10      175.64      210.63     49.06 o
   1   5  10     4595.99     4598.05    103.51 o
   2   5  10     1499.73     1420.38     69.13 o
   3   5  10      274.37      169.38     80.67 o
   4   5  10     3443.85     3071.31    200.29 o
   5   5  10     2115.12     2186.43    181.64 o
   6   5  10      121.58      234.73    111.59 o
   7   5  10      643.95      505.19    158.69 o
   8   5  10      789.73      672.10    182.64 o
  -7   6  10      877.74      780.95    194.54 o
  -6   6  10        1.39      -86.88     98.30 o
  -5   6  10      803.29      841.57    129.60 o
  -4   6  10     1124.41     1144.03    130.36 o
  -3   6  10      195.78      187.06     91.55 o
  -2   6  10      606.89      472.76     89.70 o
  -1   6  10      419.32      369.18     95.28 o
   0   6  10       43.82      105.94     61.25 o
   1   6  10      524.60      423.08     88.01 o
   2   6  10       22.18        9.46     92.89 o
   3   6  10      727.85      694.48     80.00 o
   4   6  10     1124.01     1079.27    188.51 o
   5   6  10     1154.43     1034.94    145.64 o
   6   6  10       98.97       82.87    167.53 o
   7   6  10       68.62      182.27    134.35 o
  -7   7  10      264.28      131.31    148.92 o
  -6   7  10      499.31      580.93    128.67 o
  -5   7  10     1521.91     1316.19    177.82 o
  -4   7  10     1820.97     1670.87    144.23 o
  -3   7  10     2185.74     2238.12    151.32 o
  -2   7  10       22.56       94.33     84.48 o
  -1   7  10     3995.38     3579.88    157.30 o
   0   7  10     3477.20     3344.31    190.38 o
   1   7  10        6.84       -0.41     73.33 o
   2   7  10        3.45      -30.82     70.97 o
   3   7  10      108.98      112.45     58.11 o
   4   7  10     1290.06     1356.90    148.22 o
   5   7  10       14.34       36.27     92.35 o
   6   7  10      121.04      -12.90    118.99 o
   7   7  10       57.48       -0.92    129.72 o
  -6   8  10      294.92      444.64    123.41 o
  -5   8  10      104.27      272.27    104.87 o
  -4   8  10      105.73      153.59     90.85 o
  -3   8  10      441.09      502.43    107.54 o
  -2   8  10      973.90      861.67    129.16 o
  -1   8  10      492.27      399.56    137.52 o
   0   8  10     3210.64     3315.06    195.52 o
   1   8  10     1611.96     1472.96    134.04 o
   2   8  10      672.81      649.89    101.74 o
   3   8  10      276.33      252.65     65.29 o
   4   8  10     2133.87     1871.55     93.03 o
   5   8  10      408.43      473.22    145.87 o
   6   8  10       28.81       22.91    126.80 o
  -5   9  10      102.03      136.62    103.77 o
  -4   9  10      322.04      414.41    114.03 o
  -3   9  10        9.13      -10.26    142.96 o
  -2   9  10      243.90      410.24    143.14 o
  -1   9  10      117.18      245.36    171.48 o
   0   9  10      489.25      598.28    166.78 o
   1   9  10     1296.41     1159.96    125.63 o
   2   9  10      342.40      349.32     93.42 o
   3   9  10      892.12      835.74     97.13 o
   4   9  10     2509.95     2514.61    343.50 o
   5   9  10      515.32      373.72    146.71 o
   6   9  10       29.97      220.58    151.55 o
  -4  10  10      355.14      422.96    165.59 o
  -3  10  10      201.08      295.00    148.08 o
  -2  10  10      189.52      402.45    434.45 o
  -1  10  10      417.93      924.02    285.69 o
   0  10  10       19.99      259.28    104.51 o
   1  10  10      321.98      275.32    120.31 o
   2  10  10     2907.48     2793.36    219.79 o
   3  10  10      841.80      913.09    137.11 o
   4  10  10        9.41       75.11     76.68 o
   5  10  10      448.59      175.51    134.65 o
  -3  11  10      322.44      181.31    146.50 o
  -2  11  10        9.40       55.34    116.11 o
  -1  11  10      585.53      612.62    154.55 o
   0  11  10       45.34       75.63    112.07 o
   1  11  10      278.19      421.13    139.40 o
   2  11  10      389.44      116.24    125.50 o
   3  11  10      682.18     1048.70    151.80 o
   4  11  10      113.31      217.25     85.72 o
  -1  12  10      107.62      207.23    135.48 o
   0  12  10       71.22      212.57    125.00 o
   1  12  10      107.89       37.94    116.86 o
  -3 -10  11     1237.93      846.69    232.69 o
  -2 -10  11      265.57      367.37    167.01 o
  -1 -10  11      112.55      449.94    152.32 o
   0 -10  11      297.78      469.99    146.73 o
   1 -10  11      298.72      286.78    229.10 o
   2 -10  11       21.83        3.42    219.50 o
  -4  -9  11       47.97       29.17    189.32 o
  -3  -9  11      539.65      347.18    166.42 o
  -2  -9  11     1025.97      891.45    179.59 o
  -1  -9  11       38.07      209.60    145.31 o
   0  -9  11      125.24      300.22    136.08 o
   1  -9  11      594.72      560.28    262.07 o
   2  -9  11       96.38      174.05    217.54 o
   3  -9  11       16.54      232.39    212.19 o
   4  -9  11      172.81      290.41    212.82 o
  -5  -8  11      242.26      190.26    121.08 o
  -4  -8  11      899.82     1035.90    327.33 o
  -3  -8  11      455.40      453.11    385.47 o
  -2  -8  11      770.94      924.73    166.62 o
  -1  -8  11     1155.68     1322.05    252.93 o
   0  -8  11       40.89      194.33    128.73 o
   1  -8  11      675.70      947.11    265.66 o
   2  -8  11      308.44      279.64    195.75 o
   3  -8  11        0.28       11.14    184.69 o
   4  -8  11      155.36      132.65    111.87 o
   5  -8  11       87.89      511.95    196.92 o
  -6  -7  11       90.93       -8.74    111.29 o
  -5  -7  11       19.40       53.76    115.81 o
  -4  -7  11      493.70      289.08    111.88 o
  -3  -7  11      506.03      372.84    186.57 o
  -2  -7  11      349.13      192.44    136.45 o
  -1  -7  11     2329.54     2248.09    191.68 o
   0  -7  11     2961.27     3033.73    215.48 o
   1  -7  11        8.29      160.92    111.96 o
   2  -7  11     2753.03     2568.48    297.96 o
   3  -7  11     2327.15     1788.28    259.90 o
   4  -7  11      527.55      618.77    252.39 o
   5  -7  11       33.03        8.91    109.08 o
   6  -7  11      153.42      269.79    178.68 o
  -6  -6  11      213.90      197.11    120.50 o
  -5  -6  11       92.73      -98.52     98.52 o
  -4  -6  11      105.33       89.68    147.29 o
  -3  -6  11      472.34      564.55    157.97 o
  -2  -6  11       73.37       53.77    131.28 o
  -1  -6  11       47.75      -65.01    130.67 o
   0  -6  11      364.31      173.84    210.69 o
   1  -6  11      733.24      799.29    145.78 o
   2  -6  11       29.07     -108.81    188.07 o
   3  -6  11     5584.57     4659.03    344.75 o
   4  -6  11     1543.77     1436.78    151.30 o
   5  -6  11      556.96      527.24    126.86 o
   6  -6  11      361.30      438.93    120.84 o
  -7  -5  11       10.23      -39.54    108.35 o
  -6  -5  11      943.38      853.77    139.91 o
  -5  -5  11     1244.73     1107.97    381.67 o
  -4  -5  11      169.01      -27.69    153.76 o
  -3  -5  11      119.96       24.12    212.26 o
  -2  -5  11      668.47      723.03    156.48 o
  -1  -5  11      194.93      -21.16    176.78 o
   0  -5  11      476.43      690.30    172.73 o
   1  -5  11       69.81      -68.06    105.72 o
   2  -5  11      113.28      267.70    201.22 o
   3  -5  11       21.74     -160.52    167.91 o
   4  -5  11     1095.22     1062.60    141.41 o
   5  -5  11      433.59      450.27    117.70 o
   6  -5  11      118.19      362.45    115.63 o
   7  -5  11     1179.60     1507.56    244.79 o
  -7  -4  11      101.77      -17.64    112.94 o
  -6  -4  11        4.06       56.35    164.53 o
  -5  -4  11     2096.15     1822.34    196.38 o
  -4  -4  11      731.40      793.89    175.49 o
  -3  -4  11      191.03       58.02    143.39 o
  -2  -4  11     5248.29     5443.65    346.02 o
  -1  -4  11     6190.11     6385.55    233.01 o
   0  -4  11     1265.88     1534.27    248.09 o
   1  -4  11      703.81      647.20    126.82 o
   2  -4  11       32.23      -14.19    184.23 o
   3  -4  11     1463.66     1307.73    141.56 o
   4  -4  11        6.82        5.15     96.24 o
   5  -4  11     1342.82     1625.35    197.19 o
   6  -4  11     1355.27     1611.58    151.05 o
   7  -4  11       38.25      152.93    104.80 o
  -7  -3  11      330.07      251.09    118.27 o
  -6  -3  11       80.22      -72.62    167.95 o
  -5  -3  11       22.44     -229.86    256.46 o
  -4  -3  11     1271.95     1276.87    289.82 o
  -3  -3  11     1273.81     1234.29    184.66 o
  -2  -3  11      131.91      162.72    172.94 o
  -1  -3  11     4584.06     4958.31    197.80 o
   0  -3  11     4941.82     5115.05    239.93 o
   1  -3  11     1202.31     1204.28    128.71 o
   2  -3  11     2639.08     2754.05    160.48 o
   3  -3  11     1597.91     1574.12    150.82 o
   4  -3  11     4401.01     4094.12    212.08 o
   5  -3  11      416.09      543.05     84.49 o
   6  -3  11      652.35      670.07    103.09 o
   7  -3  11     1301.34     1234.95    135.26 o
  -8  -2  11        0.55      -79.01    100.39 o
  -7  -2  11      373.69      436.03    195.21 o
  -6  -2  11     1286.43     1587.02    195.27 o
  -5  -2  11       47.49       59.56    236.61 o
  -4  -2  11      376.16      364.28    171.92 o
  -3  -2  11      601.15      868.81    156.77 o
  -2  -2  11     1281.35     1410.11    145.76 o
  -1  -2  11      158.11      260.35     82.35 o
   0  -2  11     4171.88     4244.35    140.74 o
   1  -2  11        0.99      -38.45     41.98 o
   2  -2  11      571.80      637.88     72.88 o
   3  -2  11     1409.78     1247.76     90.07 o
   4  -2  11       26.50      -43.19     96.89 o
   5  -2  11      294.64      227.15     75.32 o
   6  -2  11     1947.07     1999.90    151.70 o
   7  -2  11     1171.51     1308.58    140.79 o
   8  -2  11      570.66      510.52    122.36 o
  -8  -1  11      639.92      655.55    130.82 o
  -7  -1  11      544.38      505.11    190.70 o
  -6  -1  11     1695.16     1671.71    195.15 o
  -5  -1  11       47.32      -73.82    133.53 o
  -4  -1  11        1.37       82.44    128.46 o
  -3  -1  11      324.38      217.81    127.10 o
  -2  -1  11     3902.70     4112.52    197.97 o
  -1  -1  11      907.03      945.55     93.35 o
   0  -1  11      127.08      136.74     58.96 o
   1  -1  11     4912.13     5105.38    137.93 o
   2  -1  11     1541.81     1554.62     66.91 o
   3  -1  11        1.99       -3.41     42.75 o
   4  -1  11     1671.60     1675.65     82.90 o
   5  -1  11      349.55      316.61     83.38 o
   6  -1  11      601.08      537.69    103.20 o
   7  -1  11        1.69      -36.86     85.75 o
   8  -1  11      752.23      528.38    123.81 o
  -8   0  11      208.22       29.24    100.67 o
  -7   0  11      814.73      882.54    196.58 o
  -6   0  11        0.87     -129.20    129.20 o
  -5   0  11     1651.89     1830.95    178.21 o
  -4   0  11      133.28      211.98    136.03 o
  -3   0  11      363.53      287.92    117.62 o
  -2   0  11     4152.72     4348.41    203.52 o
  -1   0  11     3825.48     4241.83    194.89 o
   0   0  11     1299.90     1312.31     90.40 o
   1   0  11      145.71      114.77     42.89 o
   2   0  11     4319.23     4378.39    100.71 o
   3   0  11     3015.02     3087.51    162.46 o
   4   0  11      227.03      273.06     72.39 o
   5   0  11     2263.33     2328.41    135.60 o
   6   0  11     1517.42     1240.45    114.75 o
   7   0  11      103.41       96.76     93.74 o
   8   0  11      341.48      505.37    121.38 o
  -8   1  11      130.55      129.51    150.42 o
  -7   1  11     1660.23     1836.57    236.03 o
  -6   1  11     1121.66     1555.85    262.43 o
  -5   1  11        1.06       -0.14    118.74 o
  -4   1  11     4436.69     4274.84    216.82 o
  -3   1  11      427.48      440.73    125.17 o
  -2   1  11      410.61      591.91    118.42 o
  -1   1  11     1472.07     1634.78    122.67 o
   0   1  11      623.78      662.16     71.86 o
   1   1  11      291.21      381.61     45.06 o
   2   1  11      395.47      440.87     40.84 o
   3   1  11       79.62       58.95     58.61 o
   4   1  11        4.39      -30.62     64.85 o
   5   1  11     1117.13      969.10    109.18 o
   6   1  11     3711.51     3303.85    165.64 o
   7   1  11     1871.09     1955.09    214.57 o
   8   1  11      449.25      348.05    158.48 o
  -8   2  11      141.23       47.66    153.43 o
  -7   2  11      486.45      497.51    181.64 o
  -6   2  11     3228.21     3490.00    209.47 o
  -5   2  11        3.56       31.07    111.92 o
  -4   2  11      124.47       56.41    108.89 o
  -3   2  11     4279.84     4319.68    202.18 o
  -2   2  11     5892.35     5982.85    217.07 o
  -1   2  11     1239.19     1333.34    110.76 o
   0   2  11     2595.88     2613.41    102.28 o
   1   2  11     1562.05     1627.00     95.69 o
   2   2  11        0.10       17.95     33.53 o
   3   2  11      160.42      151.92     67.53 o
   4   2  11      141.76      139.76     85.52 o
   5   2  11      337.92      331.13     89.83 o
   6   2  11      484.92      427.89     96.60 o
   7   2  11     1122.50     1102.50    141.29 o
   8   2  11      124.36      120.25    138.82 o
  -8   3  11      141.04      147.75    160.86 o
  -7   3  11      224.39      168.45    160.65 o
  -6   3  11      122.27      -94.73     94.73 o
  -5   3  11      170.85       34.00    117.74 o
  -4   3  11      211.32      399.06    122.03 o
  -3   3  11     1370.76     1509.36    141.60 o
  -2   3  11     4489.03     4197.79    181.00 o
  -1   3  11     1174.37     1173.33     77.31 o
   0   3  11     2058.22     1955.20     90.96 o
   1   3  11     4427.48     4516.54    160.91 o
   2   3  11      705.78      637.91     42.98 o
   3   3  11      488.88      643.79     85.67 o
   4   3  11     1919.78     1895.50    125.82 o
   5   3  11     1134.37     1239.82    140.38 o
   6   3  11      602.19      461.59     99.90 o
   7   3  11        2.22      -55.55    117.95 o
   8   3  11      664.59      646.76    172.25 o
  -7   4  11      226.44      188.57    149.42 o
  -6   4  11       34.35      132.98    105.98 o
  -5   4  11      151.09       96.02    164.01 o
  -4   4  11       40.61       -7.12    143.11 o
  -3   4  11      179.65      206.53     59.61 o
  -2   4  11      595.91      581.33     68.23 o
  -1   4  11      683.88      746.01     69.12 o
   0   4  11       60.27       85.77     48.22 o
   1   4  11     1941.30     1896.72     84.69 o
   2   4  11     6815.16     6780.71    158.22 o
   3   4  11      267.58      303.19     79.00 o
   4   4  11     1291.26     1083.55    135.29 o
   5   4  11      365.92      378.00     92.89 o
   6   4  11      654.12      499.35    125.63 o
   8   4  11      143.01      195.08    139.57 o
  -7   5  11     3421.13     3673.44    305.14 o
  -6   5  11      548.54      509.33    188.88 o
  -5   5  11      101.72       37.87    127.60 o
  -4   5  11     1104.60     1092.55    136.15 o
  -3   5  11      446.76      578.96    216.40 o
  -2   5  11       50.77       61.12     52.60 o
  -1   5  11      874.47      936.19     96.06 o
   0   5  11     3091.39     3101.77    109.07 o
   1   5  11     2589.55     2287.95    111.86 o
   2   5  11      810.31      861.47     60.05 o
   3   5  11     1715.26     1561.70    117.54 o
   4   5  11       78.01        0.77     76.89 o
   5   5  11       66.68        6.42     98.93 o
   6   5  11     1004.18     1211.84    165.26 o
   7   5  11       11.25       47.75    128.13 o
  -7   6  11      372.54      127.51    153.13 o
  -6   6  11     1900.51     1737.71    313.84 o
  -5   6  11      237.17        9.16     98.74 o
  -4   6  11      246.48      270.89     99.94 o
  -3   6  11      680.51      569.03    112.54 o
  -2   6  11       34.38        3.31     84.40 o
  -1   6  11      752.28      657.59     92.59 o
   0   6  11      681.63      739.33     81.51 o
   1   6  11      947.23      807.60     83.13 o
   2   6  11      215.35      149.37     72.99 o
   3   6  11     1511.28     1556.62    107.91 o
   4   6  11     1343.37     1437.44    221.71 o
   5   6  11      759.22      821.30    142.01 o
   6   6  11      906.07      909.11    456.46 o
   7   6  11      652.67      865.30    185.36 o
  -6   7  11      297.77      251.92    121.53 o
  -5   7  11     2226.12     2168.91    180.57 o
  -4   7  11       39.14      -83.84     83.84 o
  -3   7  11       29.47       35.60     81.36 o
  -2   7  11     1115.99     1141.59    118.13 o
  -1   7  11      100.26      174.44    102.46 o
   0   7  11     3298.78     3304.33    222.36 o
   1   7  11     1056.95     1079.76    117.81 o
   2   7  11       96.85      240.77     93.16 o
   3   7  11       19.00      -13.86     52.37 o
   4   7  11      747.55      635.88    189.47 o
   5   7  11      788.11      827.87    240.74 o
   6   7  11       63.20      155.93    137.15 o
   7   7  11      597.18      548.97    174.88 o
  -6   8  11      205.51       74.81    105.27 o
  -5   8  11     1726.06     1601.81    166.13 o
  -4   8  11     1427.13     1462.47    183.31 o
  -3   8  11     1062.01     1119.62    160.48 o
  -2   8  11      566.22      762.69    166.03 o
  -1   8  11     2451.49     2462.69    186.31 o
   0   8  11      658.44      720.25    115.42 o
   1   8  11     1698.11     1418.84    132.46 o
   2   8  11      422.72      421.22     88.54 o
   3   8  11      738.37      917.17    111.03 o
   4   8  11        2.87       70.74     95.13 o
   5   8  11      111.57       50.34    125.05 o
   6   8  11      106.29      120.70    141.07 o
  -5   9  11       26.67       61.08    103.14 o
  -4   9  11        3.64      209.23    106.12 o
  -3   9  11      535.45      661.23    333.23 o
  -2   9  11        0.35      262.81    205.12 o
  -1   9  11     1542.58     1620.63    192.22 o
   0   9  11      952.89      978.92    214.89 o
   1   9  11      173.03      250.63    178.70 o
   2   9  11     1298.16     1205.92    124.83 o
   3   9  11      947.88     1142.70    112.27 o
   4   9  11      315.41      366.23     71.39 o
   5   9  11      291.02       52.51    123.29 o
  -4  10  11      312.51      309.53    165.11 o
  -3  10  11      133.59      124.84    138.90 o
  -2  10  11       16.63       14.11    120.45 o
  -1  10  11       77.39       63.61    115.49 o
   0  10  11     1182.02     1471.45    185.48 o
   1  10  11      259.66      331.60    124.17 o
   2  10  11        8.40      -50.25    103.09 o
   3  10  11     1330.96     1453.17    151.88 o
   4  10  11      572.86      694.96    107.54 o
   5  10  11       84.94       62.86    133.10 o
  -3  11  11      422.46      662.58    180.64 o
  -2  11  11      714.13      569.93    170.79 o
  -1  11  11      559.17      622.76    155.56 o
   0  11  11       23.82      110.60    116.82 o
   1  11  11      372.68      236.61    128.09 o
   2  11  11      934.34      775.19    156.60 o
   3  11  11        0.09      191.74    110.02 o
  -1  12  11      536.03      602.06    166.28 o
   0  12  11       71.85       69.83    122.88 o
   1  12  11      124.86       36.48    126.59 o
  -2 -10  12      343.77      364.63    269.04 o
  -1 -10  12      608.88      633.99    170.06 o
   0 -10  12       58.90      136.44    267.62 o
   1 -10  12        0.42      262.57    250.59 o
   2 -10  12      235.95        1.34    234.73 o
  -3  -9  12      785.58      899.22    360.86 o
  -2  -9  12      376.50      333.81    157.32 o
  -1  -9  12      679.15      676.39    264.82 o
   0  -9  12     1231.62     1096.65    173.01 o
   1  -9  12       44.45      595.84    272.21 o
   2  -9  12      103.83       85.73    232.23 o
   3  -9  12      189.83      379.64    231.64 o
  -5  -8  12      165.30       64.97    116.45 o
  -4  -8  12        6.77     -111.22    111.22 o
  -3  -8  12      638.79      574.08    388.78 o
  -2  -8  12      344.17      421.42    183.42 o
  -1  -8  12      683.94     1195.98    461.35 o
   0  -8  12     1683.84     1867.34    196.12 o
   1  -8  12     1108.32     1325.50    292.62 o
   2  -8  12      311.10      284.73    231.94 o
   3  -8  12      143.34       62.65    190.57 o
   4  -8  12      437.89      383.70    128.64 o
   5  -8  12      195.39      211.82    195.58 o
  -5  -7  12      256.45      280.96    126.01 o
  -4  -7  12      323.29      231.84    165.24 o
  -3  -7  12       27.52      -19.67    156.37 o
  -2  -7  12       14.41       13.79    138.01 o
  -1  -7  12      272.97      237.22    135.01 o
   0  -7  12     1099.09     1381.99    163.71 o
   1  -7  12     2051.10     2177.28    312.40 o
   2  -7  12       65.13      262.19    206.81 o
   3  -7  12      649.58      705.45    222.92 o
   4  -7  12     1089.60     1152.26    158.16 o
   5  -7  12      218.58      168.59    122.25 o
  -6  -6  12      533.94      307.49    134.41 o
  -5  -6  12      687.55     1013.05    241.24 o
  -4  -6  12     1022.37     1145.78    195.35 o
  -3  -6  12        7.52       -8.92    140.11 o
  -2  -6  12     1524.46     1786.90    195.89 o
  -1  -6  12     1238.41     1282.51    168.15 o
   0  -6  12     1842.56     1603.97    170.68 o
   1  -6  12       21.96      -78.47    219.00 o
   2  -6  12     3211.53     2979.35    314.49 o
   3  -6  12       93.00      106.14    177.55 o
   4  -6  12       28.05      157.68    106.92 o
   5  -6  12      557.58      644.52    255.75 o
   6  -6  12      146.01      247.72    117.84 o
  -6  -5  12      263.08        6.22    190.57 o
  -5  -5  12      871.31     1015.99    199.90 o
  -4  -5  12     1958.19     1767.42    207.07 o
  -3  -5  12     1079.88      877.89    166.81 o
  -2  -5  12       24.37      -34.58    145.26 o
  -1  -5  12       19.31      159.14    147.41 o
   0  -5  12     1812.85     1903.61    291.04 o
   1  -5  12      157.93      309.75    129.04 o
   2  -5  12       55.43       -5.26    205.77 o
   3  -5  12     2299.78     2035.91    260.69 o
   4  -5  12        0.89       -9.95    100.60 o
   5  -5  12      236.09      420.46    198.21 o
   6  -5  12     1814.27     1858.59    248.80 o
  -7  -4  12       63.45      -56.40    117.65 o
  -6  -4  12     1006.52      628.82    205.77 o
  -5  -4  12      495.79      445.67    197.11 o
  -4  -4  12      410.55      359.57    151.76 o
  -3  -4  12      285.25      369.15    206.48 o
  -2  -4  12      344.04      264.50    180.99 o
  -1  -4  12      610.93      777.54    152.79 o
   0  -4  12      962.62      866.93    250.05 o
   1  -4  12       64.22       60.21    117.68 o
   2  -4  12        1.82      129.39    206.64 o
   3  -4  12      488.18      570.59    127.53 o
   4  -4  12      312.67      269.73    110.50 o
   5  -4  12       10.92      107.54    146.08 o
   6  -4  12     2703.51     2842.88    245.73 o
   7  -4  12     3396.11     3545.02    214.06 o
  -7  -3  12       58.05      113.03    185.44 o
  -6  -3  12      905.06      712.38    221.46 o
  -5  -3  12      602.17      739.68    163.72 o
  -4  -3  12       10.34      -82.52    146.03 o
  -3  -3  12     2951.37     3103.74    226.45 o
  -2  -3  12     5116.79     5037.76    261.42 o
  -1  -3  12     3430.81     3630.39    248.39 o
   0  -3  12     4300.21     4266.96    156.16 o
   1  -3  12      889.87     1057.99    141.85 o
   2  -3  12      617.76      639.50    219.54 o
   3  -3  12      623.81      779.91    168.31 o
   4  -3  12      771.16      835.89    166.39 o
   5  -3  12      152.93      116.69     99.38 o
   6  -3  12       34.16      -69.31     69.31 o
   7  -3  12      514.37      785.25    198.00 o
  -7  -2  12       85.00      -16.99    159.48 o
  -6  -2  12       33.31     -140.14    140.14 o
  -5  -2  12       20.99      -36.91    146.32 o
  -4  -2  12      477.52      738.36    176.88 o
  -3  -2  12       42.24      -16.53    182.54 o
  -2  -2  12     1739.21     2016.66    164.77 o
  -1  -2  12     5370.23     5716.75    183.06 o
   0  -2  12      191.22      227.60     64.34 o
   1  -2  12     1546.45     1560.40     89.14 o
   2  -2  12     6120.80     5980.49    187.01 o
   3  -2  12      239.27      144.73    216.64 o
   4  -2  12      351.89      234.89    115.18 o
   5  -2  12      462.32      470.81     82.42 o
   6  -2  12       56.46      -24.77     80.45 o
   7  -2  12      472.24      624.75    119.24 o
  -7  -1  12     1210.70     1360.27    232.06 o
  -6  -1  12      583.57      539.34    185.82 o
  -5  -1  12       17.47        9.59    141.60 o
  -4  -1  12      489.46      697.62    253.17 o
  -3  -1  12      494.85      327.93    136.16 o
  -2  -1  12       86.15       72.90    115.64 o
  -1  -1  12      451.26      536.27    102.39 o
   0  -1  12      951.25     1036.88    103.29 o
   1  -1  12        0.56       64.40     86.73 o
   2  -1  12     1549.96     1539.77    107.36 o
   3  -1  12     2992.49     3116.51    170.37 o
   4  -1  12      289.61      293.42     75.93 o
   5  -1  12     1414.77     1557.48    159.17 o
   6  -1  12      665.05      718.40    188.38 o
   7  -1  12      693.86      797.32    128.07 o
   8  -1  12       19.81      122.46    130.10 o
  -8   0  12       10.02     -114.40    151.09 o
  -7   0  12     1892.42     1617.70    249.13 o
  -6   0  12     2912.88     3566.52    255.51 o
  -5   0  12       52.74      136.28    196.18 o
  -4   0  12      642.74      591.36    146.48 o
  -3   0  12     2225.66     2356.66    178.80 o
  -2   0  12     1253.32     1366.90    215.89 o
  -1   0  12       35.03       70.06    103.34 o
   0   0  12     1611.91     1792.08    112.26 o
   1   0  12     3273.06     3398.36    108.41 o
   2   0  12      114.17      112.05     42.12 o
   3   0  12     1025.64     1063.24     63.82 o
   4   0  12     2590.30     2678.94    262.99 o
   5   0  12       42.38      -11.41     68.27 o
   6   0  12      528.39      479.67    144.04 o
   7   0  12      521.85      421.97    165.09 o
   8   0  12        3.73      -73.96    121.50 o
  -8   1  12      150.24      304.98    182.48 o
  -7   1  12       44.08      -37.19    164.40 o
  -6   1  12     2234.76     2489.23    401.10 o
  -5   1  12      967.24     1233.48    214.76 o
  -4   1  12        9.59      149.60    130.92 o
  -3   1  12     2922.49     2842.89    190.94 o
  -2   1  12     2539.85     2561.55    224.61 o
  -1   1  12      246.01      238.52     98.67 o
   0   1  12      325.58      315.69     68.74 o
   1   1  12     5211.82     5311.93    111.12 o
   2   1  12     3885.95     3848.64     96.53 o
   3   1  12        6.31      -62.13     71.31 o
   4   1  12     1010.98      903.17    101.64 o
   5   1  12     2457.33     2505.57    157.64 o
   6   1  12      461.96      502.45     93.27 o
   7   1  12      588.58      692.47    200.01 o
   8   1  12      377.89      174.00    137.27 o
  -7   2  12      778.39      930.04    210.27 o
  -6   2  12       63.70      149.15    254.56 o
  -5   2  12     1147.03     1265.83    152.49 o
  -4   2  12     1046.84      914.66    212.34 o
  -3   2  12      573.79      494.84    122.43 o
  -2   2  12      102.60       83.26    105.66 o
  -1   2  12      288.03      316.85     94.88 o
   0   2  12     2101.07     2170.93    103.18 o
   1   2  12     1905.37     2115.39    115.81 o
   2   2  12     3239.28     3365.78     87.93 o
   3   2  12       18.83      -79.15     85.83 o
   4   2  12        0.27      -20.81     70.77 o
   5   2  12     2365.17     2423.67    144.68 o
   6   2  12     1095.65     1203.17    122.29 o
   8   2  12     1521.68     1657.60    228.68 o
  -7   3  12      562.60      510.45    180.60 o
  -6   3  12      344.48      419.71    128.21 o
  -5   3  12       60.15       40.09    125.80 o
  -4   3  12      948.25      968.66    141.75 o
  -3   3  12     1810.39     1654.78    182.16 o
  -2   3  12       44.80        1.98     61.29 o
  -1   3  12     1672.24     1782.89     96.21 o
   0   3  12     3536.06     3373.31    115.63 o
   1   3  12       19.08       -5.00     46.41 o
   2   3  12      703.44      699.33     48.51 o
   3   3  12      219.05      283.58    104.77 o
   4   3  12       13.55      -40.00     72.91 o
   5   3  12        0.80      -54.91     72.85 o
   6   3  12      222.33      248.30     89.14 o
   8   3  12       83.75      227.97    144.75 o
  -7   4  12      316.31      238.03    168.74 o
  -6   4  12       52.06     -106.18    106.18 o
  -5   4  12       92.60      -23.48     97.83 o
  -4   4  12      285.05      111.43    110.05 o
  -3   4  12     1510.82     1498.49    121.41 o
  -2   4  12      758.78      733.77     79.85 o
  -1   4  12      129.36      153.84     63.98 o
   0   4  12     3735.31     3744.38    195.54 o
   1   4  12    12128.01    12031.36    253.36 o
   2   4  12        3.20      -14.95     39.38 o
   3   4  12      544.25      557.28     92.50 o
   4   4  12     1310.60     1304.80    119.65 o
   5   4  12       38.37      -43.00     71.03 o
   6   4  12        3.78      113.18    230.14 o
  -7   5  12       76.83      -89.48    104.75 o
  -6   5  12      629.66      694.73    145.95 o
  -5   5  12     1529.47     1392.45    194.78 o
  -4   5  12        1.17      -64.03    132.93 o
  -3   5  12      343.38      197.44    105.14 o
  -2   5  12       27.43       38.39     58.20 o
  -1   5  12      386.98      464.14     67.52 o
   0   5  12       74.50      102.85     66.97 o
   1   5  12     5139.15     5223.69    164.50 o
   2   5  12     2042.75     2071.62    102.23 o
   3   5  12      956.03      818.43    102.51 o
   4   5  12     1828.13     1792.23    131.94 o
   5   5  12     1431.41     1413.37    268.71 o
   6   5  12       66.09       76.96    118.28 o
   7   5  12     1161.61     1099.32    196.63 o
  -7   6  12      691.31      753.46    153.26 o
  -6   6  12      160.43      134.36    118.35 o
  -5   6  12     2784.47     2925.91    194.82 o
  -4   6  12     1284.94     1234.40    138.97 o
  -3   6  12       19.97      -74.45     74.45 o
  -2   6  12      253.38      234.45     95.00 o
  -1   6  12      763.93      733.68     84.68 o
   0   6  12       89.43       23.06     64.82 o
   1   6  12       19.09       12.12     60.51 o
   2   6  12     1466.26     1375.35     94.09 o
   3   6  12        4.60       50.56    100.26 o
   4   6  12      218.33       24.95    104.57 o
   5   6  12     1463.97     1431.55    168.11 o
   6   6  12      379.09      353.93    154.64 o
   7   6  12      420.00      331.02    151.21 o
  -6   7  12      195.87      263.18    150.96 o
  -5   7  12      381.76      332.26    120.93 o
  -4   7  12     2025.04     2309.35    168.55 o
  -3   7  12      729.75      835.14    125.71 o
  -2   7  12        2.76       63.72    106.26 o
  -1   7  12      906.47      878.68    135.93 o
   0   7  12     2350.95     2123.43    164.35 o
   1   7  12      385.71      361.05     96.77 o
   2   7  12       53.67       44.13     70.26 o
   3   7  12     2004.05     1947.35    168.72 o
   4   7  12      703.84      616.41    273.86 o
   5   7  12       60.19      230.95    308.94 o
   6   7  12      409.44      141.36    131.26 o
  -6   8  12      104.42      144.62    110.97 o
  -5   8  12      131.10      105.43    100.99 o
  -4   8  12      436.44      404.24    115.96 o
  -3   8  12      808.75      937.41    226.11 o
  -2   8  12     1250.38     1048.39    235.42 o
  -1   8  12       79.63      152.63    222.09 o
   0   8  12     1005.59     1054.37    129.14 o
   1   8  12      187.15      309.81    197.69 o
   2   8  12       42.89      121.57     77.56 o
   3   8  12      927.42      999.31     93.72 o
   4   8  12      887.16      858.59    138.89 o
   5   8  12      324.49      378.18    156.89 o
   6   8  12        0.53       35.18    136.65 o
  -5   9  12      439.94      617.72    134.71 o
  -4   9  12       98.75      193.83    144.83 o
  -3   9  12      195.19      197.25    146.46 o
  -2   9  12     1345.37     1379.16    618.05 o
  -1   9  12     2177.92     2065.08    177.88 o
   0   9  12      502.07      541.86    165.28 o
   1   9  12      229.61      327.42    170.69 o
   2   9  12      350.43      430.32    130.07 o
   3   9  12      184.37      243.71     92.78 o
   4   9  12     1282.42     1337.39    194.79 o
   5   9  12        0.82       -9.22    126.46 o
  -4  10  12      168.86      174.50    152.09 o
  -3  10  12      110.03      147.75    144.41 o
  -2  10  12      178.70      142.16    126.92 o
  -1  10  12     1426.50     1396.87    189.82 o
   0  10  12      457.79      636.54    146.42 o
   1  10  12      438.88      386.11    125.13 o
   2  10  12     2626.96     2581.46    205.52 o
   3  10  12      646.61      821.69    125.80 o
   4  10  12       38.77      137.58     78.38 o
  -3  11  12        1.83      229.39    146.71 o
  -2  11  12       11.11       43.20    129.64 o
  -1  11  12       26.47      -56.97    107.64 o
   0  11  12      455.51      313.95    133.60 o
   1  11  12       12.09       81.68    110.31 o
   2  11  12      174.57      -50.38    113.90 o
   3  11  12     1235.26     1324.87    153.51 o
  -3  -9  13       50.81        4.53    171.17 o
  -2  -9  13     1359.97     1377.93    212.96 o
  -1  -9  13       99.18      176.72    144.95 o
   0  -9  13        0.30     -235.32    235.32 o
   1  -9  13      127.79      490.67    285.94 o
   2  -9  13        3.00       99.25    229.31 o
   3  -9  13      140.95      337.45    241.79 o
  -4  -8  13     1209.44     1283.49    210.84 o
  -3  -8  13      261.68      208.32    166.98 o
  -2  -8  13     1201.42     1223.07    193.50 o
  -1  -8  13     1882.78     1990.97    213.44 o
   0  -8  13      426.92      107.68    273.21 o
   1  -8  13      165.59      101.30    235.15 o
   2  -8  13       38.95     -135.69    199.84 o
   3  -8  13      179.06      688.29    248.84 o
   4  -8  13       54.47      -46.36    112.63 o
  -5  -7  13       22.72     -116.02    184.58 o
  -4  -7  13      358.48      353.58    208.85 o
  -3  -7  13      633.17      888.23    195.10 o
  -2  -7  13       48.19      111.21    150.81 o
  -1  -7  13     1605.98     1949.56    200.16 o
   0  -7  13     3309.72     3678.26    313.62 o
   1  -7  13      211.51      255.81    221.29 o
   2  -7  13     1506.73     1205.80    274.67 o
   3  -7  13      397.80      441.87    228.72 o
   4  -7  13      249.93      175.79    120.96 o
   5  -7  13        2.26      264.11    131.97 o
  -6  -6  13      192.73       24.20    122.75 o
  -5  -6  13       27.16     -144.89    163.63 o
  -4  -6  13        0.34       14.66    156.11 o
  -3  -6  13       33.67      -85.03    241.56 o
  -2  -6  13       54.89      -52.99    126.65 o
  -1  -6  13      105.73       78.95    141.34 o
   0  -6  13      350.82      284.51    139.43 o
   1  -6  13     1168.45      862.67    267.24 o
   2  -6  13     1065.94     1073.20    250.47 o
   3  -6  13     3021.69     2989.78    315.08 o
   4  -6  13      812.73      863.13    145.67 o
   5  -6  13       58.89      128.07    118.45 o
   6  -6  13      595.24      726.33    156.85 o
  -6  -5  13     1753.18     1351.88    249.38 o
  -5  -5  13      907.56      761.24    241.49 o
  -4  -5  13       10.39     -116.45    136.63 o
  -3  -5  13      562.99      611.77    172.40 o
  -2  -5  13     2365.37     2374.22    345.69 o
  -1  -5  13      695.12      696.51    168.95 o
   0  -5  13     1408.71     1332.06    170.95 o
   1  -5  13      262.28      135.19    242.83 o
   2  -5  13      465.31      529.27    243.58 o
   3  -5  13      995.98      916.35    226.38 o
   4  -5  13      486.65      598.10    131.93 o
   5  -5  13      799.15      989.15    214.99 o
   6  -5  13      185.70      303.30    125.04 o
  -6  -4  13        0.15     -116.82    182.06 o
  -5  -4  13     2249.09     2193.25    236.65 o
  -4  -4  13      273.17      164.51    147.94 o
  -3  -4  13       20.37      -54.31    149.37 o
  -2  -4  13     2762.84     2682.53    255.33 o
  -1  -4  13     1948.12     2178.07    340.60 o
   0  -4  13     1232.42     1631.40    192.31 o
   1  -4  13      123.36      345.21    247.25 o
   2  -4  13      899.04      878.11    264.41 o
   3  -4  13     1738.69     1608.57    163.74 o
   4  -4  13       11.92      -91.17    109.62 o
   5  -4  13      680.34      829.99    142.39 o
   6  -4  13      825.00      923.37    151.36 o
   7  -4  13       16.18      -16.88    117.89 o
  -7  -3  13      384.44      349.38    208.14 o
  -6  -3  13      561.45      508.14    184.93 o
  -5  -3  13      127.27     -136.08    136.08 o
  -4  -3  13        1.45     -135.71    135.71 o
  -3  -3  13        3.04      -93.81    160.44 o
  -2  -3  13      723.38      772.95    162.56 o
  -1  -3  13     6248.40     6452.91    459.15 o
   0  -3  13     1371.11     1714.07    167.16 o
   1  -3  13      246.70      382.44    236.07 o
   2  -3  13      571.74      630.99    247.63 o
   3  -3  13     1781.68     1752.16    168.46 o
   4  -3  13     1137.87      996.61    148.96 o
   5  -3  13       22.03      -68.41     89.25 o
   6  -3  13      750.96      800.70    137.30 o
   7  -3  13      667.54      847.44    222.25 o
  -7  -2  13      508.18       87.61    176.59 o
  -6  -2  13      990.85     1124.77    204.14 o
  -5  -2  13      577.49      484.47    161.25 o
  -4  -2  13       59.65      -12.46    146.27 o
  -3  -2  13      786.75     1011.34    177.12 o
  -2  -2  13     1761.00     1996.64    172.67 o
  -1  -2  13      939.84     1282.78    111.50 o
   0  -2  13     2163.29     2430.85    121.09 o
   1  -2  13     1516.15     1694.97    174.72 o
   2  -2  13       36.64       53.99     99.57 o
   3  -2  13      708.93      691.41    163.11 o
   4  -2  13        4.38       49.52    101.56 o
   5  -2  13      121.72      109.48    143.91 o
   6  -2  13      294.45      261.75    102.15 o
   7  -2  13      344.28      199.24    172.42 o
  -7  -1  13      311.10      305.43    201.17 o
  -6  -1  13     1530.67     1324.31    264.16 o
  -5  -1  13      540.93      533.53    170.10 o
  -4  -1  13      758.51      927.97    261.37 o
  -3  -1  13      243.34      386.60    150.03 o
  -2  -1  13     1429.53     1506.51    256.87 o
  -1  -1  13     1295.47     1483.39    125.51 o
   0  -1  13      654.53      749.62     86.87 o
   1  -1  13     4589.44     4625.19    184.73 o
   2  -1  13     3715.33     3992.55    162.58 o
   3  -1  13        0.64       32.08     63.69 o
   4  -1  13     2287.54     2245.88    159.63 o
   5  -1  13       18.56       41.26    107.41 o
   6  -1  13      107.88       85.89    102.90 o
   7  -1  13        0.34       55.84     88.18 o
  -7   0  13      553.21      275.68    198.67 o
  -6   0  13      320.60      288.74    148.86 o
  -5   0  13     1114.85     1535.20    236.59 o
  -4   0  13       95.60      106.88    141.19 o
  -3   0  13        2.46       74.03    139.11 o
  -2   0  13       88.76      193.24    217.11 o
  -1   0  13     1054.29     1139.31    147.19 o
   0   0  13      215.27      280.50     76.45 o
   1   0  13     2123.54     2255.96    113.31 o
   2   0  13     4986.42     5215.30    153.01 o
   3   0  13     1576.23     1511.55     75.44 o
   4   0  13      535.18      494.81    110.56 o
   5   0  13     2489.79     2454.44    222.11 o
   6   0  13      931.37      889.23    122.53 o
   7   0  13       76.77       35.60     91.26 o
  -7   1  13     2302.00     2695.99    300.38 o
  -6   1  13      359.16      344.79    145.93 o
  -5   1  13       72.87      190.12    189.30 o
  -4   1  13     1810.67     2134.59    196.28 o
  -3   1  13      316.82      336.48    137.29 o
  -2   1  13       32.46       62.11    119.43 o
  -1   1  13      656.02      749.26    129.83 o
   0   1  13       63.93       49.08     80.91 o
   1   1  13      458.40      594.33    100.63 o
   2   1  13      131.39      104.31     48.73 o
   3   1  13      986.21      906.30    121.71 o
   4   1  13        0.89      -39.60     90.93 o
   5   1  13     1763.23     1706.30    125.45 o
   6   1  13     1734.41     1755.01    211.78 o
   7   1  13      516.94      558.49    120.44 o
  -7   2  13      497.91      563.87    190.82 o
  -6   2  13     1370.72     1699.98    188.37 o
  -5   2  13      158.04       18.01    122.43 o
  -4   2  13      371.22      363.57    136.17 o
  -3   2  13     2773.62     3167.66    201.27 o
  -2   2  13     1130.74     1238.05    139.25 o
  -1   2  13      791.31      760.01    113.60 o
   0   2  13     1755.51     1781.71    101.30 o
   1   2  13      974.87      971.42     94.61 o
   2   2  13      374.33      337.17     48.15 o
   3   2  13       37.84        0.28     92.24 o
   4   2  13      913.98      927.20    104.19 o
   5   2  13       24.42       83.65     74.23 o
   6   2  13      338.29      470.92    120.39 o
   7   2  13     1785.18     1791.14    168.23 o
  -7   3  13       61.49      -24.63    126.61 o
  -6   3  13      102.13      -33.62    122.59 o
  -5   3  13      965.48     1089.58    178.74 o
  -4   3  13        2.17      -13.00    224.20 o
  -3   3  13      352.34      469.92    122.77 o
  -2   3  13     4628.29     4392.00    191.53 o
  -1   3  13     1264.63     1322.72    108.03 o
   0   3  13      959.78      975.37     83.80 o
   1   3  13     3598.50     3607.08    141.69 o
   2   3  13      654.69      636.62     52.40 o
   3   3  13       25.92       28.61     95.48 o
   4   3  13      728.06      659.85    101.67 o
   5   3  13      382.46      547.91     99.88 o
   6   3  13      349.12      615.57    279.00 o
  -7   4  13       78.10      228.11    131.61 o
  -6   4  13        2.34       86.04    117.59 o
  -5   4  13      393.45      263.97    195.93 o
  -4   4  13      858.17     1071.65    143.32 o
  -3   4  13       59.19       11.01    105.25 o
  -2   4  13      842.54      936.06    100.29 o
  -1   4  13     2428.22     2568.68    118.86 o
   0   4  13     2936.40     3079.67    158.50 o
   1   4  13     1413.74     1435.96    106.60 o
   2   4  13     1524.68     1574.44     92.33 o
   3   4  13      627.65      707.27    161.23 o
   4   4  13      277.64      343.11     92.89 o
   5   4  13      144.54      207.72     99.36 o
   6   4  13       22.28       70.01     87.29 o
  -7   5  13      720.90      984.92    167.67 o
  -6   5  13       67.05     -105.62    107.60 o
  -5   5  13      385.56      387.02    119.20 o
  -4   5  13     1773.08     1782.33    156.22 o
  -3   5  13        8.19       20.29     93.23 o
  -2   5  13        0.90       22.80     61.52 o
  -1   5  13      585.56      671.46     90.71 o
   0   5  13     2526.50     2446.86    131.36 o
   1   5  13      694.21      733.32     85.62 o
   2   5  13     3108.18     3212.89    184.91 o
   3   5  13     2609.76     3122.05    341.50 o
   4   5  13      165.08      171.69     82.63 o
   5   5  13        5.06       61.55     77.32 o
   7   5  13        2.02       57.93    132.31 o
  -6   6  13     1546.41     1399.84    173.34 o
  -5   6  13       84.06      178.44    120.54 o
  -4   6  13      237.66      230.12    107.39 o
  -3   6  13      172.89      111.63     90.96 o
  -2   6  13        0.30      -13.47    117.37 o
  -1   6  13        6.74       43.96     90.70 o
   0   6  13      127.83      111.41     69.78 o
   1   6  13      858.81      673.72     85.88 o
   2   6  13      830.45      836.33     81.50 o
   3   6  13     2300.92     2208.42    189.72 o
   4   6  13     2996.93     2836.89    198.75 o
   5   6  13      508.15     1108.43    655.30 o
   6   6  13      548.34      421.92    161.44 o
   7   6  13      554.32      575.94    181.98 o
  -6   7  13      815.64      761.42    150.70 o
  -5   7  13     2409.73     2088.50    190.17 o
  -4   7  13       98.80      134.44    106.66 o
  -3   7  13        2.85     -106.37    106.37 o
  -2   7  13      931.06      946.40    149.53 o
  -1   7  13       63.45      243.89    107.48 o
   0   7  13      266.36      333.38    102.45 o
   1   7  13       90.51      126.72     80.50 o
   2   7  13     1019.31     1305.39    112.12 o
   3   7  13       79.97      121.58    179.85 o
   4   7  13      108.04      165.84    100.89 o
   5   7  13      630.70      538.25    164.03 o
   6   7  13      147.22       38.44    135.40 o
  -5   8  13     1282.68     1293.28    162.09 o
  -4   8  13     1863.39     1569.79    240.62 o
  -3   8  13      141.66     -115.28    119.83 o
  -2   8  13     1826.01     2080.04    327.12 o
  -1   8  13     1450.58     1468.78    209.77 o
   0   8  13      474.65      645.66    238.84 o
   1   8  13      513.25      332.26    231.56 o
   2   8  13      945.56     1060.44    110.67 o
   3   8  13     1783.33     1895.99    181.37 o
   4   8  13      104.93       -8.26    127.26 o
   5   8  13       22.73      -88.48    114.57 o
   6   8  13      355.03      456.32    169.16 o
  -4   9  13       99.27      240.99    151.38 o
  -3   9  13      355.29      251.34    150.80 o
  -2   9  13        9.63       26.04    110.56 o
  -1   9  13     1505.23     1146.86    179.55 o
   0   9  13      546.25     1041.06    250.76 o
   1   9  13        5.25      200.89    167.37 o
   2   9  13     1723.74     1646.29    159.48 o
   3   9  13     2210.78     2315.84    151.09 o
   5   9  13       30.57       80.47    135.81 o
  -3  10  13       39.34       23.25    138.28 o
  -2  10  13      218.29       96.87    137.94 o
  -1  10  13       31.33      104.13    119.70 o
   0  10  13      392.31      446.97    134.48 o
   1  10  13      398.52      708.33    141.03 o
   2  10  13      105.06        4.93    104.80 o
   3  10  13     1020.88     1147.70    132.77 o
  -2  11  13      180.86      283.98    151.05 o
  -1  11  13      546.25      507.49    153.68 o
   0  11  13        3.28      102.92    118.03 o
   1  11  13      657.86      696.43    149.17 o
   2  11  13     1278.14     1255.67    170.96 o
  -2  -9  14       29.32       40.93    160.50 o
  -1  -9  14      981.81      955.45    361.86 o
   0  -9  14      751.33      696.77    330.10 o
   1  -9  14      186.66      263.61    281.10 o
   2  -9  14        2.14      194.37    239.70 o
  -3  -8  14      506.68      684.94    344.65 o
  -2  -8  14      689.54      738.77    189.25 o
  -1  -8  14     1192.74     1208.18    199.80 o
   0  -8  14     1484.66     1191.19    345.00 o
   1  -8  14      237.74       33.89    238.70 o
   2  -8  14       31.91      129.30    257.39 o
   3  -8  14      634.37      520.17    254.97 o
  -4  -7  14      125.55       73.58    172.34 o
  -3  -7  14       66.90      171.30    166.26 o
  -2  -7  14      596.27      377.84    174.67 o
  -1  -7  14      545.19      460.97    183.16 o
   0  -7  14      401.56      654.40    273.96 o
   1  -7  14     1740.84      980.79    300.63 o
   2  -7  14        1.34       46.66    235.11 o
   3  -7  14       89.89      -19.03    216.45 o
   4  -7  14      456.51      416.78    138.31 o
  -5  -6  14      541.21      393.68    199.96 o
  -4  -6  14      357.31      121.23    166.88 o
  -3  -6  14        0.18     -139.09    139.09 o
  -2  -6  14        3.30     -102.51    138.68 o
  -1  -6  14     1444.11     1199.48    178.99 o
   0  -6  14      539.11      222.88    268.16 o
   1  -6  14     1379.71     1333.14    294.50 o
   2  -6  14     1822.66     1177.46    276.84 o
   3  -6  14      451.55      421.17    235.44 o
   4  -6  14       44.86      -97.13    108.76 o
   5  -6  14       98.47      110.41    121.22 o
  -6  -5  14      407.44      503.69    209.10 o
  -5  -5  14      753.27      519.60    183.22 o
  -4  -5  14       78.69     -149.52    149.52 o
  -3  -5  14       54.05     -100.95    148.69 o
  -2  -5  14       23.59       12.12    147.74 o
  -1  -5  14      231.04      473.48    312.43 o
   0  -5  14     1194.84     1006.71    296.21 o
   1  -5  14      114.36     -210.11    210.11 o
   2  -5  14     1122.04     1182.38    259.65 o
   3  -5  14     1688.10     1433.03    166.02 o
   4  -5  14      573.85      437.65    133.55 o
   5  -5  14      429.47      498.44    138.61 o
   6  -5  14     1142.27      980.66    159.07 o
  -6  -4  14     2186.06     2942.32    330.27 o
  -5  -4  14      305.31      -24.02    167.98 o
  -4  -4  14      449.79      304.32    175.34 o
  -3  -4  14      571.86      604.43    179.40 o
  -2  -4  14      284.99      587.43    156.23 o
  -1  -4  14       11.68      -86.40    137.97 o
   0  -4  14     1001.43     1333.14    317.33 o
   1  -4  14      631.57      515.67    255.89 o
   2  -4  14      730.81      957.46    251.43 o
   3  -4  14      331.78      285.14    115.72 o
   4  -4  14      310.89      358.95    125.87 o
   5  -4  14        0.26        4.62    118.05 o
   6  -4  14     1585.48     1918.10    183.72 o
  -6  -3  14      751.53      458.13    211.44 o
  -5  -3  14     1578.72     1421.42    211.15 o
  -4  -3  14        7.79      -30.82    138.59 o
  -3  -3  14      999.59     1196.25    181.85 o
  -2  -3  14     2618.51     2773.12    230.10 o
  -1  -3  14     1095.43     1232.59    181.25 o
   0  -3  14     2406.91     2228.79    200.88 o
   1  -3  14      811.43      804.32    266.83 o
   2  -3  14     2252.96     2208.54    308.36 o
   3  -3  14      226.46      120.99    117.86 o
   4  -3  14      111.47       35.57    106.94 o
   5  -3  14      924.32      964.82    145.99 o
   6  -3  14       10.01     -106.58    106.58 o
  -7  -2  14       16.33      -78.34    181.52 o
  -6  -2  14      101.60       23.08    162.91 o
  -5  -2  14      821.65      743.28    186.99 o
  -4  -2  14      281.50      292.94    149.17 o
  -3  -2  14      115.58      -51.75    168.91 o
  -2  -2  14      904.23     1036.56    219.77 o
  -1  -2  14     3550.16     3743.61    210.19 o
   0  -2  14      325.25      270.93    122.50 o
   1  -2  14      871.52      775.77    244.71 o
   2  -2  14     2566.60     2708.45    187.21 o
   3  -2  14      689.35      498.26    131.86 o
   4  -2  14       70.31      124.16    110.33 o
   5  -2  14      337.81      344.81    127.45 o
   6  -2  14      596.82      632.28    191.74 o
   7  -2  14      436.01      447.01    158.27 o
  -7  -1  14      711.77      622.35    212.99 o
  -6  -1  14      252.88       96.76    164.63 o
  -5  -1  14       40.28      166.71    169.31 o
  -4  -1  14      195.08      357.38    144.32 o
  -3  -1  14     1744.76     1702.57    185.14 o
  -2  -1  14      668.60      632.20    158.53 o
  -1  -1  14      594.41      651.34    149.39 o
   0  -1  14      163.75      187.42     79.07 o
   1  -1  14      225.28      516.69    164.06 o
   2  -1  14     1573.15     1657.17    123.74 o
   3  -1  14     1130.36     1642.89    222.69 o
   4  -1  14      757.80      717.33    115.00 o
   5  -1  14      866.99      872.65    192.24 o
   6  -1  14      499.18      483.69    115.97 o
   7  -1  14      445.97      545.88    168.95 o
  -7   0  14      524.41      418.79    196.92 o
  -6   0  14     1001.35     1155.16    196.53 o
  -5   0  14       13.74      -39.17    291.82 o
  -4   0  14     1920.11     2145.02    239.95 o
  -3   0  14      504.97      664.31    157.37 o
  -2   0  14     2120.50     2519.54    197.34 o
  -1   0  14      514.24      552.89    235.19 o
   0   0  14     1517.09     1716.17    154.75 o
   1   0  14     1632.36     1649.39    107.13 o
   2   0  14       29.51      150.07     77.24 o
   3   0  14     4150.97     4120.93    153.21 o
   4   0  14     2592.67     2456.50    250.30 o
   5   0  14      322.87      350.18    151.42 o
   6   0  14       51.47       21.44     96.08 o
   7   0  14      102.61      -25.38    124.42 o
  -7   1  14       16.16       90.90    168.12 o
  -6   1  14     1060.58     1099.15    179.74 o
  -5   1  14      278.65      500.37    155.81 o
  -4   1  14       27.85      -38.41    121.87 o
  -3   1  14     2054.35     2153.25    344.00 o
  -2   1  14      633.40      715.97    153.16 o
  -1   1  14      504.30      672.86    133.39 o
   0   1  14      167.79      156.85     88.03 o
   1   1  14     1503.93     1639.17    179.66 o
   2   1  14     3117.03     3420.30    147.32 o
   3   1  14       40.07        3.46     86.36 o
   4   1  14     1835.93     1709.84    235.86 o
   5   1  14     2228.69     2520.47    364.54 o
   6   1  14      158.15      134.93     94.54 o
   7   1  14      565.34      563.91    165.66 o
  -7   2  14      972.73      826.58    245.67 o
  -6   2  14        0.88     -117.70    117.70 o
  -5   2  14     1823.76     1922.33    180.96 o
  -4   2  14     1001.24     1004.66    161.53 o
  -3   2  14      523.76      701.80    168.54 o
  -2   2  14     1003.09     1022.03    202.28 o
  -1   2  14     1491.08     1525.01    109.25 o
   0   2  14      590.45      632.30    104.45 o
   1   2  14      513.05      451.41     88.70 o
   2   2  14      729.54      802.68     83.77 o
   3   2  14       73.02      118.91     98.09 o
   4   2  14      291.98      175.19    106.83 o
   5   2  14     1342.72     1329.77    120.96 o
   6   2  14      567.48      642.27    123.23 o
   7   2  14      356.83       37.52    122.54 o
  -7   3  14      435.58      334.52    152.68 o
  -6   3  14       90.60       27.60    123.06 o
  -5   3  14       19.45      -70.27    148.35 o
  -4   3  14     2705.68     2643.80    338.00 o
  -3   3  14     1411.85     1313.93    154.65 o
  -2   3  14      174.41      185.11    115.42 o
  -1   3  14     2174.79     2240.21    119.41 o
   0   3  14     4469.57     4699.30    181.12 o
   1   3  14      114.64      140.58     73.15 o
   2   3  14      298.72      338.90     65.96 o
   3   3  14     1045.63     1044.00    208.08 o
   4   3  14      658.97      598.45    128.58 o
   5   3  14        8.58      -16.48     73.72 o
   7   3  14      165.15      132.52    132.98 o
  -7   4  14       55.71     -115.03    115.03 o
  -6   4  14       41.43     -110.33    110.33 o
  -5   4  14      165.52       54.14    147.81 o
  -4   4  14      345.11      404.41    122.43 o
  -3   4  14      547.22      632.07    133.23 o
  -2   4  14      309.49      331.52    126.24 o
  -1   4  14       75.37      136.91     81.34 o
   0   4  14     5883.08     5591.48    254.22 o
   1   4  14     1714.12     1806.14    116.04 o
   2   4  14       12.68       40.63     55.49 o
   3   4  14     1553.71     1722.28    174.17 o
   4   4  14     2184.48     1912.25    195.67 o
   5   4  14      635.68      709.98    107.32 o
   7   4  14       83.07      165.53    136.90 o
  -6   5  14      543.79      486.31    147.44 o
  -5   5  14     1380.30     1115.99    339.91 o
  -4   5  14      449.55      225.59    116.79 o
  -3   5  14       62.17       58.58     98.59 o
  -2   5  14      233.45      303.87    176.51 o
  -1   5  14      167.64      155.47     81.76 o
   0   5  14      261.26      267.51     92.02 o
   1   5  14     4797.82     4513.98    163.80 o
   2   5  14       54.38        3.38     56.75 o
   3   5  14      323.39      425.57    128.98 o
   4   5  14     1550.01     1601.80    188.39 o
   5   5  14     1130.80     1157.52    265.44 o
   7   5  14      143.64      387.66    158.44 o
  -6   6  14       51.22       33.46    218.73 o
  -5   6  14     2048.31     2039.10    189.17 o
  -4   6  14      929.20      897.54    163.70 o
  -3   6  14        9.34     -114.27    119.77 o
  -2   6  14       26.62       53.32    118.12 o
  -1   6  14      674.65      737.50    140.54 o
   0   6  14     1429.86     1429.39    110.53 o
   1   6  14        4.50       83.70     67.52 o
   2   6  14     1349.66     1409.34    115.82 o
   3   6  14      616.39      827.04    231.79 o
   4   6  14       51.00       28.67     90.78 o
   5   6  14     1531.12     2971.37    315.70 o
   6   6  14      307.23      157.68    137.69 o
  -5   7  14      257.33      290.37    128.65 o
  -4   7  14     1363.62      995.06    221.42 o
  -3   7  14      302.33      391.77    268.23 o
  -2   7  14      109.83      168.24    246.17 o
  -1   7  14      284.91      512.18    259.82 o
   0   7  14     1467.30     1751.42    149.96 o
   1   7  14       39.69      100.76     80.00 o
   2   7  14       25.19      118.08    169.25 o
   3   7  14     1393.81     1946.43    295.21 o
   4   7  14     2166.68     2615.65    353.22 o
   5   7  14      190.05      155.22    144.58 o
   6   7  14     1083.07      809.83    186.40 o
  -5   8  14      127.42      137.44    163.36 o
  -4   8  14      121.92      135.02    154.85 o
  -3   8  14     2406.10     2373.15    258.48 o
  -2   8  14      217.66      355.87    132.33 o
  -1   8  14      175.49      134.84    260.34 o
   0   8  14      675.39      711.83    255.68 o
   1   8  14      181.30      237.02    156.37 o
   2   8  14       56.75       81.31    221.65 o
   3   8  14      440.86      642.26     79.22 o
   5   8  14       18.12     -123.50    123.50 o
  -4   9  14       81.54      199.17    166.70 o
  -3   9  14      514.77      645.93    177.80 o
  -2   9  14     2702.30     2654.17    258.02 o
  -1   9  14     1604.68     1701.51    205.93 o
   0   9  14        4.91      194.54    109.39 o
   1   9  14       54.71       77.76     99.38 o
   2   9  14      697.87      713.42    125.34 o
   3   9  14      389.81      466.29     90.36 o
  -3  10  14       31.86       34.73    137.32 o
  -2  10  14       96.91       71.29    129.22 o
  -1  10  14     1082.53     1155.42    183.98 o
   0  10  14      430.01      452.98    139.65 o
   1  10  14      197.13      334.65    124.34 o
   2  10  14     1120.32     1297.95    156.10 o
   3  10  14      232.74      597.26    104.64 o
  -1  11  14       62.88       46.58    120.54 o
   0  11  14      310.29      383.11    137.57 o
   1  11  14       23.06     -100.34    100.34 o
  -3  -8  15       13.94      -28.60    168.75 o
  -2  -8  15      363.92      498.17    182.40 o
  -1  -8  15     2414.72     1966.46    411.95 o
   0  -8  15       31.60      -14.11    286.74 o
   1  -8  15        1.25       34.48    275.43 o
   2  -8  15      273.63      241.79    266.74 o
   3  -8  15      537.55      291.70    257.31 o
  -4  -7  15      330.68      -28.42    183.53 o
  -3  -7  15       51.17     -116.98    242.18 o
  -2  -7  15       79.45      -93.65    164.90 o
  -1  -7  15     1262.69     1415.03    375.14 o
   0  -7  15     2412.31     2027.11    375.35 o
   1  -7  15       58.11       27.96    270.92 o
   2  -7  15       68.88      -27.76    244.67 o
   3  -7  15      517.07      338.53    250.97 o
   4  -7  15        1.17      122.37    225.26 o
  -5  -6  15      551.85      241.47    191.06 o
  -4  -6  15       16.98     -172.27    172.27 o
  -3  -6  15        3.45     -148.54    148.54 o
  -2  -6  15       82.24      119.11    161.26 o
  -1  -6  15      120.90     -224.09    258.35 o
   0  -6  15     1271.46     1207.34    327.81 o
   1  -6  15      650.12      742.30    263.07 o
   2  -6  15      477.53      611.16    274.47 o
   3  -6  15     1078.57     1044.44    272.04 o
   4  -6  15      356.13      240.34    223.50 o
   5  -6  15        7.54     -158.52    202.89 o
  -5  -5  15     1424.10     1522.95    338.85 o
  -4  -5  15       12.51     -132.27    168.01 o
  -3  -5  15      331.82      184.13    173.38 o
  -2  -5  15      420.63      524.78    163.45 o
  -1  -5  15     3309.52     3489.45    247.79 o
   0  -5  15        4.01      135.31    259.86 o
   1  -5  15     2393.22     2140.26    329.85 o
   2  -5  15      490.79      399.09    250.88 o
   3  -5  15      356.53      200.94    125.72 o
   4  -5  15      920.74      877.01    160.84 o
   5  -5  15      323.22      295.51    170.81 o
  -6  -4  15      173.71      226.97    206.02 o
  -5  -4  15     1401.26     1211.86    328.64 o
  -4  -4  15      563.00      675.47    185.80 o
  -3  -4  15      138.02     -116.71    342.62 o
  -2  -4  15      377.81      352.97    209.46 o
  -1  -4  15     2110.98     1978.72    195.03 o
   0  -4  15      439.18       99.04    257.39 o
   1  -4  15        1.38      -98.88    231.56 o
   2  -4  15     1234.43     1260.14    265.83 o
   3  -4  15      929.85     1015.93    270.23 o
   4  -4  15       18.61      -34.71    195.77 o
   5  -4  15     1432.19     1429.35    176.07 o
   6  -4  15      814.20      732.49    226.09 o
  -6  -3  15      603.95      553.95    241.24 o
  -5  -3  15        6.66      -97.52    365.14 o
  -4  -3  15      456.86      276.32    165.11 o
  -3  -3  15       73.26     -105.98    201.57 o
  -2  -3  15      917.85      899.62    315.81 o
  -1  -3  15      202.10      209.24    159.58 o
   0  -3  15      901.77      667.05    285.03 o
   1  -3  15      342.52      429.48    271.21 o
   2  -3  15      270.54      279.27    239.24 o
   3  -3  15      339.96      211.28    113.28 o
   4  -3  15      625.67      723.23    180.24 o
   5  -3  15     1302.92     1254.75    160.53 o
   6  -3  15      944.57     1024.74    233.31 o
  -6  -2  15      719.81      542.16    184.24 o
  -5  -2  15      267.58      199.38    170.50 o
  -4  -2  15      444.21      373.15    164.27 o
  -3  -2  15     2636.89     3059.54    233.76 o
  -2  -2  15      883.76     1030.50    165.53 o
  -1  -2  15        6.17       69.10    130.54 o
   0  -2  15     2091.34     2066.92    314.58 o
   1  -2  15      992.93     1053.79    266.95 o
   2  -2  15       36.20       32.23    107.16 o
   3  -2  15      435.10      389.64    122.75 o
   4  -2  15      532.21      533.78    122.22 o
   5  -2  15      609.43      513.45    321.82 o
   6  -2  15        3.46      107.72    154.39 o
  -6  -1  15      419.09      168.79    171.72 o
  -5  -1  15     1421.79     1302.83    198.20 o
  -4  -1  15      903.32      823.23    194.25 o
  -3  -1  15        2.15       94.61    136.87 o
  -2  -1  15      593.45      675.65    156.98 o
  -1  -1  15     1080.33     1271.58    170.66 o
   0  -1  15     1051.27     1123.81    215.39 o
   1  -1  15     4541.62     4738.53    310.13 o
   2  -1  15     2945.51     2806.66    203.41 o
   3  -1  15      251.11      302.53    113.20 o
   4  -1  15      717.19      676.78    109.77 o
   5  -1  15       23.05      124.09    136.36 o
   6  -1  15      599.06      597.35    190.24 o
   7  -1  15        8.22       38.40    130.89 o
  -7   0  15      959.83      726.11    235.07 o
  -6   0  15       66.31        8.89    180.85 o
  -5   0  15      167.81      241.85    318.80 o
  -4   0  15      816.39     1055.26    173.02 o
  -3   0  15        0.32      -21.98    142.97 o
  -2   0  15       56.08      -64.20    146.24 o
  -1   0  15       67.48     -137.44    199.39 o
   0   0  15      790.84      900.80    201.94 o
   1   0  15     1626.96     1519.48    159.15 o
   2   0  15     3449.49     3647.51    168.65 o
   3   0  15      118.49      156.51     97.07 o
   4   0  15      342.77      402.93    159.40 o
   6   0  15      127.33      147.09    163.13 o
   7   0  15       82.38       22.33    130.55 o
  -7   1  15     1199.64     1163.97    262.32 o
  -6   1  15       53.49        7.89    139.99 o
  -5   1  15      224.91      359.26    557.32 o
  -4   1  15     3493.50     3617.96    235.96 o
  -3   1  15       73.13      125.80    190.86 o
  -2   1  15      230.03       21.12    140.94 o
  -1   1  15      412.18      442.69    201.39 o
   0   1  15     2677.45     2843.57    162.41 o
   1   1  15      514.32      463.74    100.69 o
   2   1  15     1161.22     1272.52    116.69 o
   3   1  15     2410.40     2492.06    352.93 o
   4   1  15      890.83      875.19    181.77 o
   5   1  15      357.69      364.70    166.24 o
   6   1  15      877.27      785.60    161.90 o
   7   1  15       10.27      -29.01    113.73 o
  -7   2  15      342.60      -32.64    147.18 o
  -6   2  15      690.06      642.37    172.51 o
  -5   2  15      309.79      243.27    137.85 o
  -4   2  15      562.94      416.90    160.64 o
  -3   2  15     1728.37     2148.44    257.73 o
  -2   2  15      279.58      303.09    175.58 o
  -1   2  15      974.02      923.49    121.75 o
   0   2  15     1227.34     1160.76    212.48 o
   1   2  15     2213.39     2304.48    138.72 o
   2   2  15     1075.65     1187.57     98.54 o
   3   2  15      138.50      281.37    110.94 o
   4   2  15     1700.76     1818.04    167.70 o
   5   2  15      259.79      137.82    141.82 o
   6   2  15      232.38      164.58    104.61 o
   7   2  15     1080.69      817.55    181.35 o
  -6   3  15       75.27      -64.70    152.38 o
  -5   3  15     1727.99     1573.84    178.18 o
  -4   3  15     1232.79     1067.49    159.11 o
  -3   3  15      169.75      124.74    121.25 o
  -2   3  15      399.07      515.80    112.91 o
  -1   3  15        0.30     -120.93    173.16 o
   0   3  15       79.83       85.89     84.05 o
   1   3  15      399.27      465.34     90.40 o
   2   3  15       39.11       80.85     63.28 o
   3   3  15        5.55       29.25     96.35 o
   4   3  15     1601.25     1570.71    287.40 o
   5   3  15       87.30      361.66    143.20 o
   6   3  15      463.29      584.77    129.72 o
   7   3  15     1504.34     1764.62    231.02 o
  -6   4  15       30.99     -116.13    116.13 o
  -5   4  15      684.98      639.03    151.00 o
  -4   4  15     2086.45     1781.89    172.09 o
  -3   4  15       60.38      -51.88    111.37 o
  -2   4  15      415.56      448.33    151.19 o
  -1   4  15     2302.28     2437.24    149.64 o
   0   4  15      748.85      751.48    102.30 o
   1   4  15     1134.28     1194.02    105.70 o
   2   4  15     1409.05     1387.60    167.36 o
   3   4  15      314.12      296.94    179.03 o
   4   4  15       14.49      113.05    118.28 o
   5   4  15       75.36       74.14     96.42 o
   7   4  15       21.09      142.16    138.44 o
  -6   5  15        0.63      -63.98    121.38 o
  -5   5  15      327.15      134.07    130.30 o
  -4   5  15     1865.97     1604.00    167.58 o
  -3   5  15      238.75      440.93    169.87 o
  -2   5  15      231.88      189.50    142.30 o
  -1   5  15      430.40      429.18     93.67 o
   0   5  15     5055.30     5111.58    186.10 o
   1   5  15      207.22      179.33     72.66 o
   2   5  15     1670.72     1649.97    102.14 o
   3   5  15     4215.46     4327.55    249.25 o
   4   5  15     1157.55     1571.59    397.42 o
   6   5  15      216.64      316.95    143.54 o
  -6   6  15      848.59      629.43    164.15 o
  -5   6  15       92.12       61.26    112.72 o
  -4   6  15      345.62      465.21    196.71 o
  -3   6  15      183.11      156.36    146.37 o
  -2   6  15      227.10      394.30    279.83 o
  -1   6  15      134.25      267.50    111.51 o
   0   6  15      104.28      149.33     72.02 o
   1   6  15      152.46      213.97     69.37 o
   2   6  15       77.98       96.08     57.20 o
   3   6  15     2288.41     2324.08    195.95 o
   4   6  15     2893.70     3487.97    238.95 o
   6   6  15      772.06      434.36    172.50 o
  -5   7  15     1261.73     1142.77    249.34 o
  -4   7  15       50.98      266.99    173.29 o
  -3   7  15      936.69      994.98    199.42 o
  -2   7  15     1405.37     1473.55    178.58 o
  -1   7  15      907.54     1069.66    408.88 o
   0   7  15      766.62      883.90    124.60 o
   1   7  15       66.20      228.68    104.29 o
   2   7  15       42.55      144.32     61.25 o
   3   7  15      235.98      548.89    217.74 o
   5   7  15      624.24      703.78    183.27 o
  -4   8  15     1320.47     1344.82    238.32 o
  -3   8  15       35.69        9.60    137.86 o
  -2   8  15     1471.88     1484.73    213.86 o
  -1   8  15     1192.17     1308.97    303.51 o
   0   8  15      261.50      472.52    168.35 o
   1   8  15      143.51      318.66    265.41 o
   2   8  15      905.20     1022.20    294.19 o
   5   8  15      232.77      365.37    166.87 o
  -4   9  15      244.01      159.98    166.78 o
  -3   9  15      774.19      593.59    184.44 o
  -2   9  15      260.45      369.13    150.96 o
  -1   9  15      762.03      754.95    168.45 o
   0   9  15      527.07      466.04    137.07 o
   1   9  15        2.77       34.68     98.83 o
   2   9  15      826.15      870.56    132.10 o
   3   9  15      969.73     1117.31    101.59 o
  -2  10  15      634.27      604.11    171.92 o
  -1  10  15       10.51      -78.80    106.26 o
   0  10  15      190.32      112.61    114.82 o
   1  10  15      891.35      977.91    154.22 o
   2  10  15       55.45       31.80     98.79 o
   3  10  15      293.25      597.93     98.08 o
  -1  -8  16       20.85      -85.98    295.88 o
   0  -8  16       86.67       86.56    286.99 o
   1  -8  16       96.37     -129.09    280.35 o
  -3  -7  16      189.43      130.69    176.27 o
  -2  -7  16      980.04      755.70    371.55 o
  -1  -7  16      457.33       30.64    289.49 o
   0  -7  16      201.58      182.10    313.87 o
   1  -7  16      536.03      115.07    291.54 o
   2  -7  16      360.04       75.75    262.28 o
   3  -7  16       23.03     -228.51    228.51 o
  -4  -6  16      248.76       88.37    188.48 o
  -3  -6  16        0.90     -221.65    221.65 o
  -2  -6  16      654.60      672.91    250.26 o
  -1  -6  16      595.37      861.21    341.37 o
   0  -6  16     1193.02      808.58    298.80 o
   1  -6  16     1663.86     1422.25    331.85 o
   2  -6  16     1342.27     1473.42    314.95 o
   3  -6  16      506.21      355.03    137.97 o
   4  -6  16        9.46      267.87    245.12 o
  -5  -5  16       93.48     -239.84    239.84 o
  -4  -5  16      250.59      -20.93    263.97 o
  -3  -5  16       26.04     -102.46    172.81 o
  -2  -5  16        0.70      -16.63    161.31 o
  -1  -5  16        4.48      -82.43    252.30 o
   0  -5  16     2295.65     2424.07    371.25 o
   1  -5  16      150.89      -52.26    245.33 o
   2  -5  16     1117.77     1466.40    298.84 o
   3  -5  16     2024.41     1810.05    187.15 o
   4  -5  16      266.46       81.97    198.50 o
   5  -5  16      365.25      400.55    242.04 o
  -5  -4  16      123.26     -198.27    198.27 o
  -4  -4  16     1058.60     1174.10    221.00 o
  -3  -4  16      936.36     1089.48    198.53 o
  -2  -4  16      362.37      222.90    160.68 o
  -1  -4  16      229.06      228.60    266.66 o
   0  -4  16      966.81      589.25    266.95 o
   1  -4  16      987.95      744.68    266.74 o
   2  -4  16      631.21      574.89    264.03 o
   3  -4  16       25.47      139.85    132.54 o
   4  -4  16     1106.51      888.99    163.28 o
   5  -4  16       78.26      -33.25    126.19 o
  -6  -3  16      796.46      536.74    200.18 o
  -5  -3  16      603.04      559.90    188.29 o
  -4  -3  16      469.11       94.95    158.70 o
  -3  -3  16      668.23      629.91    180.93 o
  -2  -3  16      462.37      531.09    162.70 o
  -1  -3  16        9.95     -193.41    240.41 o
   0  -3  16      432.84      225.26    238.95 o
   1  -3  16      794.72      745.60    249.46 o
   2  -3  16     2033.95     2032.99    301.76 o
   3  -3  16      270.58      163.81    116.41 o
   4  -3  16      269.48      120.94    126.43 o
   5  -3  16     1528.70     1412.38    168.08 o
  -6  -2  16      539.75      345.96    188.53 o
  -5  -2  16       49.95      127.70    170.81 o
  -4  -2  16      789.15      881.54    186.85 o
  -3  -2  16        5.16     -167.51    167.51 o
  -2  -2  16      886.79      722.51    178.03 o
  -1  -2  16       45.80      -14.90    253.56 o
   0  -2  16       24.98     -226.18    226.18 o
   1  -2  16     1885.64     1745.09    283.27 o
   2  -2  16     1553.27     1498.90    162.82 o
   3  -2  16      328.42      193.03    114.14 o
   4  -2  16       28.05       -0.39    147.81 o
   5  -2  16      706.39      541.80    117.95 o
  -6  -1  16      359.36      147.85    175.07 o
  -5  -1  16      215.65     -193.79    261.69 o
  -4  -1  16     1305.55     1324.72    532.90 o
  -3  -1  16     3451.56     3495.53    255.90 o
  -2  -1  16      138.86       37.96    144.38 o
  -1  -1  16      587.28      639.48    230.64 o
   0  -1  16     2727.82     2643.07    266.06 o
   1  -1  16      312.48      353.73    221.67 o
   2  -1  16      660.77      519.24    127.36 o
   3  -1  16      474.40      577.72    125.96 o
   4  -1  16       52.89      -30.98    141.95 o
   5  -1  16      187.06      206.64    147.50 o
  -6   0  16      767.60      870.41    344.92 o
  -4   0  16      603.54      522.54    278.59 o
  -3   0  16      750.24      819.45    200.31 o
  -2   0  16     1053.29      837.85    172.15 o
  -1   0  16        9.48     -132.44    212.17 o
   0   0  16     1707.05     1972.77    249.67 o
   1   0  16     4039.62     4341.07    207.10 o
   2   0  16       44.16      -57.97    186.23 o
   3   0  16     1222.56     1299.26    128.38 o
   4   0  16     1077.19      783.54    182.56 o
   5   0  16      143.95      114.86    152.59 o
  -6   1  16       63.87     -150.15    150.15 o
  -5   1  16        1.76      128.96    407.91 o
  -4   1  16       49.85        4.68    169.59 o
  -3   1  16     1561.50     1514.49    175.84 o
  -2   1  16       56.35      284.45    220.68 o
  -1   1  16       50.84      436.18    208.38 o
   0   1  16      467.22      354.08    111.68 o
   1   1  16     2059.51     2088.07    145.67 o
   2   1  16      562.77      649.23     98.19 o
   3   1  16     1621.91     1473.45    132.35 o
   4   1  16     2153.60     2613.89    267.16 o
   5   1  16     3287.92     3079.01    310.48 o
   6   1  16        1.15     -130.68    130.68 o
   7   1  16      272.38      340.04    161.82 o
  -6   2  16       10.33     -111.85    137.68 o
  -5   2  16     1501.34     1224.91    325.29 o
  -4   2  16     1898.45     1803.70    195.00 o
  -3   2  16      596.77      459.00    147.28 o
  -2   2  16     1367.40     1436.81    243.46 o
  -1   2  16       51.84      -44.89     89.38 o
   0   2  16     1546.26     1598.82    142.07 o
   1   2  16      244.59      279.09     93.50 o
   2   2  16      260.79      394.78     83.26 o
   3   2  16       68.33      200.72    128.24 o
   4   2  16      115.06      -79.05    116.24 o
   5   2  16     1576.33     1337.35    225.55 o
   6   2  16      644.13      552.14    170.87 o
  -6   3  16      391.44       99.81    147.09 o
  -5   3  16      108.76       34.33    183.94 o
  -4   3  16     3872.45     3954.13    244.00 o
  -3   3  16     3432.19     3303.43    206.84 o
  -2   3  16       25.26      -12.98     84.98 o
  -1   3  16     1428.91     1533.72    184.49 o
   0   3  16      508.37      674.86    110.43 o
   1   3  16     1700.41     1782.52    125.12 o
   2   3  16      152.88      134.09     69.17 o
   3   3  16      884.97     1170.80    166.62 o
   4   3  16      596.91     1121.18    295.19 o
   6   3  16      632.11      743.39    195.50 o
  -6   4  16       92.75      -16.41    169.04 o
  -5   4  16      195.68       83.57    138.35 o
  -4   4  16       17.65     -150.24    261.87 o
  -3   4  16     1791.43     1796.67    231.81 o
  -2   4  16      277.38      212.94     91.40 o
  -1   4  16     1376.25     1442.77    206.00 o
   0   4  16     1041.62     1060.14    206.51 o
   1   4  16     3320.34     3328.18    154.02 o
   2   4  16      523.44      714.33    130.07 o
   3   4  16     1735.04     1960.36    368.44 o
   4   4  16     1162.42     1410.22    302.78 o
   6   4  16       24.56       54.18    140.57 o
  -6   5  16      163.33       24.85    134.11 o
  -5   5  16      427.70      237.48    134.72 o
  -4   5  16      130.43       -4.80    165.45 o
  -3   5  16       61.85      -57.75    137.42 o
  -2   5  16      269.14      479.80    186.80 o
  -1   5  16      692.87      922.15    200.73 o
   0   5  16      133.30      188.01     93.04 o
   1   5  16     2010.31     2092.63    129.58 o
   2   5  16      357.74      429.80    183.28 o
   3   5  16      414.36      698.35    455.29 o
   4   5  16      511.38     1052.31    295.92 o
   6   5  16       69.89      241.28    166.24 o
  -5   6  16     1350.16     1633.98    287.53 o
  -4   6  16      114.28      380.14    189.24 o
  -3   6  16      394.36      386.84    165.98 o
  -2   6  16      555.11      578.79    180.70 o
  -1   6  16      729.80      990.95    359.28 o
   0   6  16      918.94     1125.78    281.34 o
   1   6  16       13.85       82.68     96.98 o
   2   6  16      718.86      856.77    117.64 o
   3   6  16      639.19      991.54    295.56 o
   4   6  16       37.25       95.24    157.60 o
   6   6  16       32.07       27.21    138.61 o
  -5   7  16       24.60     -149.63    149.63 o
  -4   7  16      495.16      532.32    195.46 o
  -3   7  16      134.74       52.00    146.71 o
  -2   7  16       83.50       54.43    121.41 o
  -1   7  16      684.46      903.68    422.34 o
   0   7  16      710.39     1195.65    266.91 o
   1   7  16      102.14      210.43    189.18 o
   2   7  16        9.71       68.08    107.29 o
   3   7  16     2390.53     3963.43    363.83 o
  -4   8  16       16.00       -8.68    158.94 o
  -3   8  16     1727.47     1560.19    232.90 o
  -2   8  16        2.42      114.82    136.65 o
  -1   8  16      142.11      216.33    130.05 o
   0   8  16      259.11      270.21    123.00 o
   1   8  16     1125.20     1067.52    146.96 o
   2   8  16        3.23        9.85     81.93 o
  -3   9  16      326.19      374.09    170.54 o
  -2   9  16     1536.44     1623.00    224.38 o
  -1   9  16      257.35      322.25    145.75 o
   0   9  16      441.24      446.38    137.07 o
   1   9  16      243.02      370.80    119.08 o
   2   9  16      775.57      836.00    127.51 o
  -1  10  16      870.75      910.09    177.13 o
   0  10  16       22.46      -32.14     99.50 o
   1  10  16      397.12      397.01    126.97 o
   2  10  16      938.69      956.96    141.03 o
  -2  -7  17      266.17      145.20    333.77 o
  -1  -7  17      894.55      796.48    365.20 o
   0  -7  17      457.99      173.92    311.40 o
   1  -7  17       16.07       46.66    290.91 o
   2  -7  17      771.06      650.90    323.80 o
  -3  -6  17      199.37      -99.10    173.21 o
  -2  -6  17      321.59       34.02    299.05 o
  -1  -6  17      205.41       91.32    307.86 o
   0  -6  17      938.88      962.97    336.70 o
   1  -6  17      958.80      986.59    324.68 o
   2  -6  17       77.17     -239.66    239.66 o
   3  -6  17      439.05      426.43    266.66 o
  -4  -5  17       16.87     -168.08    168.08 o
  -3  -5  17        5.27     -166.27    166.27 o
  -2  -5  17      988.40      603.57    340.62 o
  -1  -5  17      250.52      215.37    275.68 o
   0  -5  17       11.75     -178.05    264.82 o
   1  -5  17     1929.93     1584.27    346.67 o
   2  -5  17     1796.51     1699.05    325.80 o
   3  -5  17        1.44       28.92    118.87 o
   4  -5  17      199.67      124.50    249.72 o
  -5  -4  17      596.86      298.30    201.55 o
  -4  -4  17      241.66       33.68    179.12 o
  -3  -4  17       17.90      -18.85    219.06 o
  -2  -4  17       50.53     -272.38    272.38 o
  -1  -4  17      404.14      720.35    313.53 o
   0  -4  17        4.26     -214.66    238.74 o
   1  -4  17       40.95     -201.93    230.35 o
   2  -4  17     2453.81     1896.17    313.91 o
   3  -4  17      852.64      802.68    156.17 o
   4  -4  17      209.68      144.45    217.45 o
   5  -4  17     2074.38     1409.06    268.87 o
  -5  -3  17      218.69       90.51    173.17 o
  -4  -3  17     1261.52     1635.57    230.85 o
  -3  -3  17     1677.61     1565.85    285.63 o
  -2  -3  17       62.63       25.25    274.80 o
  -1  -3  17      251.22       66.40    256.85 o
   0  -3  17       57.71      -91.78    236.44 o
   1  -3  17       81.56      -34.06    232.14 o
   2  -3  17       98.62       26.84    106.47 o
   3  -3  17     1282.54     1242.93    168.83 o
   4  -3  17      473.94      533.57    167.89 o
   5  -3  17      534.12      169.58    198.46 o
  -5  -2  17      194.22      194.29    187.90 o
  -4  -2  17      120.76      -44.64    159.60 o
  -3  -2  17     3900.09     3856.83    275.61 o
  -2  -2  17     1243.22     1502.42    329.39 o
  -1  -2  17      360.39      -81.43    244.00 o
   0  -2  17       24.52     -131.81    228.18 o
   1  -2  17     1292.41     1332.84    282.94 o
   2  -2  17      137.65      -34.90    234.02 o
   3  -2  17      669.32      479.80    134.96 o
   4  -2  17      450.79      503.64    236.19 o
   5  -2  17     1232.49     1154.83    235.02 o
  -6  -1  17       65.81     -160.47    160.47 o
  -5  -1  17       68.02       18.48    163.72 o
  -3  -1  17      462.51      205.84    156.61 o
  -2  -1  17     2342.62     2739.98    464.35 o
  -1  -1  17      127.45       31.47    245.50 o
   0  -1  17      429.57      492.46    256.48 o
   1  -1  17     1804.29     1928.47    170.72 o
   2  -1  17      794.33      750.00    132.89 o
   3  -1  17       66.34     -103.46    175.26 o
   4  -1  17      866.53      851.50    119.45 o
   5  -1  17      449.26      375.39    185.40 o
  -6   0  17       59.50     -159.67    159.67 o
  -4   0  17     1107.75     1838.13    497.42 o
  -3   0  17      131.67      202.42    147.62 o
  -2   0  17      210.70      251.27    223.30 o
  -1   0  17     2372.35     2595.38    589.12 o
   0   0  17        3.18     -349.07    349.07 o
   1   0  17      211.78       65.22    300.63 o
   2   0  17      997.38      938.18    136.71 o
   3   0  17        9.84       49.36     88.10 o
   4   0  17      599.26      445.71    165.45 o
   5   0  17      905.74      951.07    213.53 o
  -6   1  17       70.98     -133.64    153.83 o
  -5   1  17      190.98        6.30    259.75 o
  -4   1  17      824.19      884.76    174.82 o
  -3   1  17     1758.25     1718.83    266.23 o
  -2   1  17        2.40      -64.13    447.49 o
  -1   1  17      150.09       38.49    184.85 o
   0   1  17      504.67      540.62    118.67 o
   1   1  17     2222.48     2472.48    219.27 o
   2   1  17     1708.66     1612.46    142.56 o
   3   1  17     1989.07     1956.57    119.83 o
   4   1  17     1338.92     1240.06    213.07 o
   5   1  17      138.42      204.85    159.40 o
  -6   2  17      297.74      197.59    166.70 o
  -5   2  17      471.37      450.23    222.77 o
  -4   2  17      447.90      371.94    155.47 o
  -3   2  17     1366.79     1103.52    466.21 o
  -2   2  17        3.21      -36.01    163.34 o
  -1   2  17      171.95      214.24    102.96 o
   0   2  17      375.41      518.52    150.79 o
   1   2  17     1884.19     1937.41    224.77 o
   2   2  17      726.57     1039.63    219.83 o
   3   2  17      920.32     1912.49    230.27 o
   4   2  17     2294.76     2665.94    280.98 o
   5   2  17     1185.50      908.54    205.35 o
  -6   3  17      103.49       93.59    237.99 o
  -5   3  17     1895.04     1837.58    206.42 o
  -4   3  17      563.92      607.25    225.38 o
  -3   3  17      507.10      214.57    248.57 o
  -2   3  17     1038.35      869.37    121.38 o
  -1   3  17       79.91       16.04    106.90 o
   0   3  17        3.67       -2.65     84.64 o
   1   3  17      673.19      799.03    147.86 o
   2   3  17       11.14       87.22    189.26 o
   3   3  17       27.77      315.50    231.56 o
   5   3  17      712.61      745.72    201.34 o
  -5   4  17      344.16      137.85    141.33 o
  -4   4  17     1127.57      999.49    240.16 o
  -3   4  17       30.66     -143.50    143.50 o
  -2   4  17     1586.49     1352.81    414.01 o
  -1   4  17     2703.71     3068.28    266.43 o
   0   4  17        5.25       21.72    147.59 o
   1   4  17       95.28      280.13    186.11 o
   2   4  17     1824.09     1915.79    144.68 o
   3   4  17      595.96      931.38    562.31 o
  -5   5  17       15.02       37.40    185.06 o
  -4   5  17       99.88      159.77    182.18 o
  -3   5  17      573.92      386.82    182.21 o
  -2   5  17        4.97       75.03    135.71 o
  -1   5  17     1736.64     2093.96    424.01 o
   0   5  17      853.42      995.54    114.47 o
   1   5  17      594.73      804.12    165.22 o
   2   5  17     1718.16     1584.40    112.13 o
   3   5  17      991.09     2317.26    301.01 o
  -5   6  17      117.04       -8.35    189.82 o
  -4   6  17        2.31     -151.80    159.14 o
  -3   6  17      115.10      253.81    174.46 o
  -2   6  17     1307.86     1487.14    328.43 o
  -1   6  17      181.44      344.72    337.01 o
   0   6  17      193.55      352.47    257.21 o
   1   6  17       19.32       92.57    131.38 o
   2   6  17       89.64      171.41    225.02 o
   3   6  17     2045.35     3913.60    336.82 o
  -4   7  17        5.70      -88.86    158.31 o
  -3   7  17      196.26      105.01    156.97 o
  -2   7  17     2239.06     1868.00    235.73 o
  -1   7  17      955.13      801.69    170.50 o
   0   7  17       25.96       -9.47    101.84 o
   1   7  17       11.34      -24.88     91.49 o
   2   7  17      900.54      998.27     98.92 o
   3   7  17       47.90      -42.66    132.27 o
  -3   8  17       13.51     -121.16    121.16 o
  -2   8  17     1191.16     1042.14    196.04 o
  -1   8  17      806.46      849.15    169.79 o
   0   8  17       71.20       61.65    110.52 o
   1   8  17       73.00       12.73     96.79 o
   2   8  17     1862.38     1970.47    159.14 o
  -2   9  17        1.31       -9.72    121.21 o
  -1   9  17      933.24     1075.87    190.41 o
   0   9  17      107.78      228.89    124.29 o
   1   9  17        3.42       44.99    103.30 o
   2   9  17       48.60       31.14     89.44 o
   0  -7  18       18.58     -261.28    261.28 o
  -2  -6  18      436.39     -155.68    325.93 o
  -1  -6  18     1057.87     1060.97    339.70 o
   0  -6  18       84.14      178.97    313.41 o
   1  -6  18      624.80      677.82    321.04 o
   2  -6  18      935.46      729.15    324.17 o
  -3  -5  18     1092.26     1154.50    390.50 o
  -2  -5  18      428.03      -82.47    314.32 o
  -1  -5  18       35.96      -85.35    289.95 o
   0  -5  18      173.19      492.96    297.63 o
   1  -5  18       66.72     -248.50    266.37 o
   2  -5  18      809.34       39.57    278.26 o
   3  -5  18     1820.42     1289.56    314.28 o
   4  -5  18       61.96     -221.00    251.64 o
  -4  -4  18      473.12      196.62    231.81 o
  -3  -4  18      961.12     1014.35    374.97 o
  -2  -4  18      858.67      221.54    310.40 o
  -1  -4  18       80.14     -268.54    268.54 o
   0  -4  18      341.99      103.80    266.37 o
   1  -4  18      644.70     1019.56    292.20 o
   2  -4  18      617.70       43.11    262.11 o
   3  -4  18      692.68      371.12    175.76 o
   4  -4  18     1022.69      600.48    263.66 o
  -5  -3  18      503.04      237.71    205.98 o
  -4  -3  18        0.10     -155.82    155.82 o
  -3  -3  18      736.24      907.83    327.26 o
  -2  -3  18      571.12      590.13    296.92 o
  -1  -3  18       96.36     -245.12    245.12 o
   0  -3  18      368.10      393.67    266.70 o
   1  -3  18      278.76      431.44    267.50 o
   2  -3  18     1785.36     1585.63    180.32 o
   3  -3  18      145.54      173.75    123.03 o
   4  -3  18      997.87      531.19    234.94 o
   5  -3  18     1955.66     1452.34    235.23 o
  -5  -2  18      228.97       29.41    165.42 o
  -4  -2  18      478.07      140.38    172.18 o
  -3  -2  18      106.55      -84.77    267.66 o
  -2  -2  18      722.68      264.07    291.04 o
  -1  -2  18      345.91      185.19    257.48 o
   0  -2  18      392.69      333.98    246.92 o
   1  -2  18        2.71      168.33    225.84 o
   2  -2  18      553.21      423.54    131.34 o
   3  -2  18      511.91      374.74    129.86 o
   4  -2  18      181.49       51.59    112.69 o
  -5  -1  18       11.14     -147.96    167.72 o
  -3  -1  18     2368.68     5319.48    553.19 o
  -2  -1  18       19.98      242.49    239.95 o
  -1  -1  18     2185.13     1627.59    307.90 o
   0  -1  18     1474.27     1208.68    271.34 o
   1  -1  18      363.66      228.89    117.14 o
   2  -1  18       88.06      -49.06    104.58 o
   3  -1  18      586.63      448.32    128.42 o
   4  -1  18        7.81      -57.57    172.48 o
  -5   0  18      156.29     -215.59    215.59 o
  -4   0  18      179.58      614.66    623.65 o
  -3   0  18       74.66        2.51    259.48 o
  -2   0  18     2374.76     2258.18    282.82 o
  -1   0  18      374.36      131.62    228.76 o
   0   0  18     3614.16     3539.13    339.12 o
   1   0  18     2243.63     2194.44    179.85 o
   2   0  18      446.38      395.57    125.88 o
   3   0  18      345.18      254.82    110.67 o
   4   0  18      864.90      654.94    189.95 o
  -5   1  18      104.49     -156.50    156.50 o
  -4   1  18       57.89      -53.73    484.11 o
  -3   1  18       53.61      -90.88    299.90 o
  -2   1  18        6.64     -177.19    472.55 o
  -1   1  18      413.82      547.13    626.85 o
   0   1  18      953.42     1044.32    135.11 o
   1   1  18      354.75      277.18    112.52 o
   2   1  18      817.27     1068.14    130.12 o
   3   1  18      159.63      158.45     75.70 o
   4   1  18     3549.15     3046.29    304.14 o
  -5   2  18      970.15      734.86    187.26 o
  -4   2  18      915.84      964.55    303.06 o
  -3   2  18      140.15     -290.43    734.52 o
  -2   2  18      394.58      232.10    625.58 o
  -1   2  18      188.88      249.58    104.37 o
   0   2  18       38.64      194.73    244.72 o
   1   2  18        0.17      250.78    220.86 o
   2   2  18     1372.10     1339.20    219.89 o
   3   2  18     1460.88     1666.12    239.82 o
   4   2  18      110.56      224.63    148.38 o
  -5   3  18        9.97      -63.77    232.90 o
  -4   3  18     2755.42     2681.80    355.06 o
  -3   3  18      985.96      348.99    213.56 o
  -2   3  18       85.26     -107.88    165.33 o
  -1   3  18      140.07      164.21     96.05 o
   0   3  18     2658.99     3075.23    268.01 o
   1   3  18      111.87      449.17    220.14 o
   2   3  18       76.74      267.57    189.33 o
   3   3  18      611.65     2012.61    972.32 o
   4   3  18      733.53      877.07    201.47 o
  -5   4  18      662.43      408.65    245.75 o
  -4   4  18      252.77      282.15    207.35 o
  -3   4  18      801.79      701.44    214.59 o
  -2   4  18     1126.77      746.06    194.26 o
  -1   4  18       20.87      206.26    197.07 o
   0   4  18      608.55      839.46    203.74 o
   1   4  18        2.37      -89.95    121.54 o
   2   4  18      133.86      151.80     72.01 o
  -5   5  18      164.27      278.47    212.90 o
  -4   5  18      333.70      334.86    194.87 o
  -3   5  18      149.75      170.71    175.71 o
  -2   5  18     1796.07     1552.36    592.40 o
  -1   5  18      999.16     1352.36    779.80 o
   0   5  18      188.26      383.03    309.66 o
   1   5  18     1104.86     1182.98    277.97 o
   2   5  18      187.12      148.30     69.58 o
   3   5  18        1.15     -109.56    130.35 o
  -4   6  18      335.24      305.56    200.80 o
  -3   6  18      604.06      551.06    196.75 o
  -2   6  18      476.86      432.61    168.62 o
  -1   6  18     1116.95     1588.29    736.00 o
   0   6  18      871.96     2443.85    385.20 o
   1   6  18      165.47      233.39    150.51 o
   2   6  18     1030.48     1251.76    104.37 o
   4   6  18      142.24      459.32    186.36 o
  -3   7  18      111.01      -66.11    140.86 o
  -2   7  18        8.94      -11.23    130.51 o
  -1   7  18      223.92      379.60    145.00 o
   0   7  18      813.00      729.24    152.05 o
   1   7  18       13.94      135.40    101.42 o
   2   7  18       19.09       78.19     69.50 o
   3   7  18     1830.34     2107.91    275.59 o
  -3   8  18      855.50      590.63    192.20 o
  -2   8  18      148.46      179.64    137.15 o
  -1   8  18       46.83      270.00    140.99 o
   0   8  18      347.49      464.08    140.78 o
   1   8  18      313.06      249.84    111.23 o
   2   8  18      410.73      551.89    104.51 o
  -1   9  18       32.22     -109.81    109.81 o
   0   9  18      314.79      273.84    131.93 o
   1   9  18      515.49      497.22    130.18 o
  -1  -6  19        0.31     -290.66    300.93 o
   0  -6  19      996.30      271.88    321.30 o
   1  -6  19      385.00       43.20    290.78 o
  -2  -5  19     1092.75     1024.57    375.05 o
  -1  -5  19      561.51      143.66    304.43 o
   0  -5  19      595.52      177.18    299.47 o
   1  -5  19     1289.89     1030.41    339.20 o
   2  -5  19      818.84      669.89    292.91 o
   3  -5  19        7.60       39.27    250.42 o
  -3  -4  19        4.80     -274.63    274.63 o
  -2  -4  19       42.23      -69.91    275.38 o
  -1  -4  19      267.07     -266.37    266.37 o
   0  -4  19       12.75       18.49    267.66 o
   1  -4  19      193.55       41.49    259.06 o
   2  -4  19     1982.09     2311.00    339.16 o
   3  -4  19      789.01      474.89    268.20 o
  -4  -3  19      660.49      333.32    321.63 o
  -3  -3  19      693.32      581.19    314.37 o
  -2  -3  19        5.13     -206.64    285.53 o
  -1  -3  19       56.62      -30.22    271.13 o
   0  -3  19      362.61      197.88    254.18 o
   1  -3  19      854.34      772.52    277.26 o
   2  -3  19       10.85     -117.82    117.82 o
   3  -3  19      355.39       76.42    229.26 o
   4  -3  19      369.30     -188.78    217.20 o
  -4  -2  19       87.56     -287.45    287.45 o
  -3  -2  19     3036.82     3090.74    427.52 o
  -2  -2  19      410.67      370.25    282.40 o
  -1  -2  19       48.73      347.30    275.34 o
   0  -2  19      140.04      -43.20    239.53 o
   1  -2  19      340.43      138.82    247.96 o
   2  -2  19       73.58       35.12    137.65 o
   3  -2  19       75.46       -5.58    130.33 o
   4  -2  19     1354.89      803.07    208.65 o
  -5  -1  19       20.04     -171.16    171.16 o
  -4  -1  19       96.40      -79.97    292.20 o
  -3  -1  19      374.23      307.44    298.67 o
  -2  -1  19     3802.96     3249.26    389.79 o
  -1  -1  19        9.33     -221.04    221.04 o
   0  -1  19      479.51      293.41    239.32 o
   1  -1  19      391.47      332.80    130.84 o
   2  -1  19      460.22      419.60    130.41 o
   3  -1  19      304.03      198.22    119.67 o
   4  -1  19      671.69      370.29    128.09 o
  -5   0  19      269.18      159.85    278.64 o
  -3   0  19      304.83      729.22    403.75 o
  -2   0  19      217.75      -25.59    234.40 o
  -1   0  19     2012.85     2033.16    317.75 o
   0   0  19      266.29      264.77    175.44 o
   1   0  19      521.65      635.52    136.48 o
   2   0  19      698.23      729.65    137.78 o
   3   0  19      185.47      164.45    187.80 o
   4   0  19       38.86       40.78    137.11 o
  -5   1  19        7.55       58.60    263.74 o
  -4   1  19      119.25      750.29   1142.40 o
  -3   1  19      555.40      529.65    502.00 o
  -2   1  19      224.14     -237.86    545.78 o
  -1   1  19      247.77       98.62    417.43 o
   0   1  19      778.05      908.93    143.91 o
   1   1  19      222.19      243.43    114.20 o
   2   1  19      644.46      596.23    135.00 o
   3   1  19     1042.47     1238.79    109.63 o
   4   1  19      835.42      699.69    199.92 o
  -5   2  19       50.72      -33.85    238.15 o
  -4   2  19      136.33     -211.86    211.86 o
  -3   2  19      202.39     -118.27    208.35 o
  -2   2  19      419.98      195.61    306.94 o
  -1   2  19       13.76     -150.17    150.17 o
   0   2  19       78.78       35.23    100.61 o
   1   2  19       84.07      113.33    104.30 o
   2   2  19       19.62      -69.14     82.13 o
   3   2  19     1252.86     1179.13    222.25 o
   4   2  19     3050.95     2997.96    314.53 o
  -5   3  19     2218.33     1822.68    334.86 o
  -4   3  19      223.63      -84.39    218.91 o
  -3   3  19     1302.42      776.86    875.49 o
  -2   3  19      828.53      643.82    202.32 o
  -1   3  19     1448.84     1465.54    203.66 o
   0   3  19      104.01      218.07    189.21 o
   1   3  19      330.37      331.95    208.65 o
   2   3  19      103.92      266.79    160.40 o
   3   3  19      190.00      253.10    163.15 o
   4   3  19      703.82      630.07    199.38 o
  -4   4  19     1113.58     1061.93    274.26 o
  -3   4  19       46.63     -161.65    161.65 o
  -2   4  19     1139.26     1008.47    206.54 o
  -1   4  19     3172.27     3136.25   1050.26 o
   0   4  19     1452.48     1397.50    143.76 o
   1   4  19      228.37      532.72    411.63 o
   2   4  19       21.70       24.81     68.19 o
   4   4  19      367.62      365.66    180.26 o
  -4   5  19        1.99     -157.06    157.06 o
  -3   5  19      104.32       63.07    174.75 o
  -2   5  19       11.77      -87.31    144.70 o
  -1   5  19     1213.11     1421.90    432.71 o
   0   5  19     1716.31     1735.73    184.15 o
   1   5  19      328.57      399.30    153.59 o
  -3   6  19      233.67       94.45    157.98 o
  -2   6  19      700.07      677.48    188.78 o
  -1   6  19        0.03       28.80    128.34 o
   0   6  19      954.50     3957.55    465.12 o
   3   6  19      584.36      700.31    203.55 o
  -3   7  19      328.11      477.56    184.69 o
  -2   7  19      431.43      668.88    188.65 o
  -1   7  19     1177.63     1093.06    191.74 o
   0   7  19        2.50       41.19    113.78 o
   1   7  19     1245.03     1374.41    161.61 o
   2   7  19      674.16      838.70     96.94 o
   3   7  19      740.81      821.98    211.57 o
  -1   8  19      203.66      212.99    134.81 o
   0   8  19       54.70      111.19    118.58 o
   1   8  19      181.44      300.47    117.49 o
   2   8  19      913.41     1126.99    126.01 o
  -1  -5  20      314.82      529.77    339.03 o
   0  -5  20      386.33      209.40    313.07 o
   1  -5  20       75.90     -169.12    265.16 o
  -2  -4  20     1326.85      566.92    341.75 o
  -1  -4  20      283.03       93.66    303.64 o
   0  -4  20      384.78      330.31    293.87 o
   1  -4  20      264.61      537.20    291.04 o
   2  -4  20      263.90       72.29    261.49 o
  -3  -3  20      373.60       24.75    322.09 o
  -2  -3  20      280.88       91.49    303.77 o
  -1  -3  20      159.68     -255.35    255.35 o
   0  -3  20       12.29     -213.57    251.59 o
   1  -3  20      626.86      452.68    272.84 o
   2  -3  20      569.74      225.72    256.52 o
   3  -3  20      111.06     -107.81    231.68 o
  -3  -2  20        8.06      -66.86    271.34 o
  -2  -2  20      202.58     -170.75    280.31 o
  -1  -2  20      378.52      251.80    279.18 o
   0  -2  20      126.43      -80.60    242.75 o
   1  -2  20        0.09     -102.60    102.60 o
   2  -2  20      298.18      463.03    144.30 o
   3  -2  20      133.05       10.94    209.23 o
   4  -2  20       30.30     -161.48    161.48 o
  -4  -1  20      563.99      716.21    340.41 o
  -3  -1  20     1513.18     1859.99    384.11 o
  -2  -1  20       24.16     -246.50    246.50 o
  -1  -1  20     1262.52     1492.49    320.59 o
   0  -1  20      556.14      863.51    283.90 o
   1  -1  20       66.52      -81.86    108.52 o
   2  -1  20       86.66      -44.49    239.91 o
   3  -1  20      252.54      169.83    188.57 o
  -4   0  20       37.23      148.00    283.94 o
  -3   0  20      511.62      158.81    276.80 o
  -2   0  20      415.62      184.94    257.65 o
  -1   0  20      545.64      371.30    249.13 o
   0   0  20     1672.64     1494.26    172.03 o
   1   0  20     1029.47      899.83    152.95 o
   2   0  20        9.47       45.48    112.66 o
   3   0  20      235.29      128.81    233.27 o
  -4   1  20      452.52      216.37    279.01 o
  -3   1  20      122.21      501.08    719.12 o
  -2   1  20      996.73      751.90    269.58 o
  -1   1  20      149.08      217.20    122.27 o
   0   1  20       45.47      116.22    110.97 o
   1   1  20     1166.98     1144.22    154.67 o
   2   1  20      810.88      861.53    134.77 o
   3   1  20      110.60      -53.47     72.56 o
  -4   2  20      353.04        6.30    246.50 o
  -3   2  20       97.03     -121.34    293.69 o
  -2   2  20      190.89      -23.07    339.44 o
  -1   2  20     1302.82     1185.99    152.08 o
   0   2  20      850.46      866.18    171.94 o
   1   2  20        7.83      -93.90     93.90 o
   2   2  20      962.79     1020.58    146.35 o
   3   2  20     1526.28     1651.43    255.68 o
  -4   3  20      882.17      871.90    285.65 o
  -3   3  20      178.63      225.88    223.50 o
  -2   3  20       11.56      -50.39    471.99 o
  -1   3  20      891.72      845.09    139.16 o
   0   3  20      418.87      767.97    327.18 o
   1   3  20      251.95      199.73    244.33 o
   2   3  20      191.42       97.14     83.36 o
   3   3  20     1074.31     1098.86    219.58 o
  -4   4  20      258.81     -187.86    187.86 o
  -3   4  20      604.12      759.79    232.94 o
  -2   4  20      570.25      431.20    375.45 o
  -1   4  20        6.59       42.03    143.65 o
   0   4  20      388.91      801.86    579.12 o
   1   4  20       44.93       84.32    110.37 o
   3   4  20        2.30      -81.76    131.81 o
  -3   5  20        6.32       42.82    175.71 o
  -2   5  20     1390.60     1408.35    242.33 o
  -1   5  20      811.34     1163.74    614.44 o
   0   5  20      298.31     3905.33    496.30 o
   1   5  20     1151.03     1404.50    246.21 o
  -3   6  20      362.63       47.96    181.72 o
  -2   6  20      272.89       21.87    159.10 o
  -1   6  20     1190.51     1096.65    196.46 o
   0   6  20      167.18      327.72    136.98 o
   1   6  20      458.70      297.17    118.62 o
   2   6  20     1628.45     1862.52    126.18 o
   3   6  20     1017.68     1545.04    257.02 o
  -2   7  20      192.42      194.71    154.55 o
  -1   7  20       22.71      -80.85    113.36 o
   0   7  20      389.54      500.60    144.70 o
   1   7  20       63.83      181.52    108.56 o
   2   7  20      468.61      415.54     91.49 o
   0  -4  21      157.61       79.89    289.28 o
  -2  -3  21       25.59     -206.73    286.69 o
  -1  -3  21      323.88     -262.70    277.93 o
   0  -3  21     1206.00     1554.85    340.20 o
   1  -3  21      372.61     -133.23    261.23 o
   2  -3  21       73.72     -234.02    243.41 o
  -2  -2  21       38.13        3.63    283.44 o
  -1  -2  21       19.40     -249.34    249.34 o
   0  -2  21      581.69      452.85    273.38 o
   1  -2  21      558.82      326.05    268.12 o
   2  -2  21       83.59     -216.37    216.37 o
   3  -2  21      281.46      201.51    223.17 o
  -3  -1  21      265.12        6.97    286.90 o
  -2  -1  21      905.76     1081.71    333.02 o
  -1  -1  21      146.45      353.39    265.53 o
   0  -1  21       63.03     -101.00    109.37 o
   1  -1  21      286.95      375.36    151.82 o
   2  -1  21       74.07     -196.92    196.92 o
   3  -1  21       22.10       62.86    173.38 o
  -3   0  21       84.45      210.94    257.39 o
  -2   0  21      616.27      386.16    273.38 o
  -1   0  21     3071.72     2801.42    371.55 o
   0   0  21      453.52      315.24    160.21 o
   1   0  21        8.99      -70.84    113.79 o
   2   0  21      272.40      156.66    124.27 o
   3   0  21       55.21     -128.09    128.76 o
  -3   1  21     1060.09     1201.20    295.67 o
  -2   1  21      257.89      129.14    228.10 o
  -1   1  21      198.62      119.64    120.81 o
   0   1  21     2398.06     2585.14    210.63 o
   1   1  21      223.17      106.65    114.16 o
   2   1  21     1136.39     1146.28    146.55 o
   3   1  21     1031.52      975.07    124.04 o
  -3   2  21       19.49     -122.58    222.63 o
  -2   2  21      406.60      556.15    247.34 o
  -1   2  21       34.62     -103.06    103.06 o
   0   2  21       59.45       10.55    108.10 o
   1   2  21      356.87      382.36    118.97 o
   2   2  21       87.10      -90.36     90.36 o
  -3   3  21      135.24      248.80    213.57 o
  -2   3  21      559.00      179.72    669.09 o
  -1   3  21      681.88      359.88    198.70 o
   0   3  21      141.49       32.34    101.26 o
   1   3  21      283.20      197.21    104.40 o
   2   3  21      139.22       55.84     82.93 o
  -3   4  21        1.30     -172.13    172.13 o
  -2   4  21      614.31      410.74    206.60 o
  -1   4  21     1793.27     1756.13    457.76 o
   0   4  21      402.18      705.35    440.32 o
   1   4  21        0.60       22.52     90.42 o
   2   4  21       12.17        0.08     85.00 o
  -2   5  21        4.44      -87.27    157.10 o
  -1   5  21      425.18      391.75    176.84 o
   0   5  21      927.90      961.05    181.43 o
   2   5  21      276.94      279.59     76.29 o
  -1   6  21       45.60      122.08    147.46 o
   0   6  21     1360.18     1353.46    191.53 o
   1   6  21      954.68     1080.96    157.23 o
   2   6  21      298.67      271.44    125.46 o
  -1  -2  22      297.47      238.20    288.16 o
   0  -2  22      738.38      146.42    273.71 o
   1  -2  22        5.64     -238.95    238.95 o
  -2  -1  22      223.69      186.52    288.78 o
  -1  -1  22     1115.75     1537.78    336.90 o
   0  -1  22      325.72      166.24    241.66 o
   1  -1  22       41.78     -210.65    210.65 o
   2  -1  22      106.11     -183.39    183.39 o
  -2   0  22      170.08     -103.93    247.54 o
  -1   0  22       72.94      -18.70    123.59 o
   0   0  22     1181.74     1024.72    265.14 o
   1   0  22      549.08      375.05    229.31 o
   2   0  22      424.09       -2.17    183.90 o
  -2   1  22      623.69      470.46    147.09 o
  -1   1  22      811.79      906.21    160.07 o
   0   1  22      152.73       -4.90    149.44 o
   1   1  22      845.91      841.14    153.47 o
   2   1  22       49.29     -136.77    142.58 o
  -2   2  22        3.26     -191.41    191.41 o
  -1   2  22      625.93      790.91    157.28 o
   0   2  22     1332.78     1067.98    163.16 o
   1   2  22       48.48      -71.62    122.81 o
   2   2  22     1006.96      918.43    160.19 o
  -2   3  22       18.15     -170.37    170.37 o
  -1   3  22      141.49       80.76    189.15 o
   0   3  22      590.30      659.08    189.03 o
   1   3  22       95.99       21.38    239.07 o
   2   3  22      435.55      557.73    272.55 o
  -2   4  22      482.60      354.81    217.70 o
  -1   4  22        3.78     -143.12    143.12 o
   0   4  22      453.92      251.01    166.74 o
   1   4  22      548.59      576.63    172.38 o
   2   4  22      220.71      193.14     79.79 o
  -1   5  22      531.02      522.97    195.33 o
   0   5  22        0.74      111.77    141.20 o
   1   5  22      629.40      640.84    144.66 o
   0   1  23     2071.43     2446.82    325.84 o
   1   1  23      475.97      256.02    207.14 o
   0   2  23      426.06      492.80    148.11 o
   1   2  23     1562.81     1448.58    227.72 o
 
